# Supplementary material for: N,N-Dimethyl-3-(1-naphth­yloxy)-3-(2-thien­yl)propan-1-amine
Source: Acta Crystallogr Sect E Struct Rep Online. 2008 Feb 6;64(Pt 3):o553. doi: 10.1107/S1600536808003255 (PMC2960821; doi:10.1107/S1600536808003255)
Supplement: Supplementary file 1 [file e-64-0o553-sup1.cif]

##############################################################################
###                                                                        ###
###        Electronic paper (Acta Crystallographica Section E)             ###
###                                                                        ###
##############################################################################
#                                                                            #
# This CIF contains the data in a paper accepted for publication in Acta     #
# Crystallographica Section E. It conforms to the requirements of Notes      #
# for Authors for Section E, and has been peer reviewed under the auspices   #
# of the IUCr Commission on Journals.                                        #
#                                                                            #
# Full details of the Crystallographic Information File format               #
# are given in the paper "The Crystallographic Information File (CIF):       #
# a New Standard Archive File for Crystallography" by S. R. Hall, F. H.      #
# Allen and I. D. Brown [Acta Cryst. (1991), A47, 655-685].                  #
#                                                                            #
# The current version of the core CIF dictionary is obtainable from          #
# ftp://ftp.iucr.org/pub/cif_core.dic. The current version number is 2.1.    #
#                                                                            #
# Software is freely available for graphical display of the structure(s) in  #
# this CIF.  For information consult the CIF home page http://www.iucr.org/  #
# cif/home.html                                                              #
#                                                                            #
##############################################################################
                                             
data_I
_audit_creation_method     SHELXL97
_chemical_name_systematic
;
<i>N</i>,<i>N</i>-Dimethyl-3-(1-naphthyloxy)-3-(2-thienyl)propan-1-amine
;
_chemical_name_common     ?
_chemical_formula_moiety     'C19 H21 N O S'
_chemical_formula_sum     'C19 H21 N O S'
_chemical_formula_iupac     'C19 H21 N O S'
_chemical_formula_weight     311.43
_chemical_melting_point        .386E-305
_symmetry_cell_setting     monoclinic
_symmetry_space_group_name_H-M     'P 21/n'
_symmetry_space_group_name_Hall     '-P 2yn'
loop_
    _symmetry_equiv_pos_as_xyz
    'x, y, z'
    '-x+1/2, y+1/2, -z+1/2'
    '-x, -y, -z'
    'x-1/2, -y-1/2, z-1/2'
_cell_length_a     9.6140(19)
_cell_length_b     18.578(4)
_cell_length_c     9.905(2)
_cell_angle_alpha     90.00
_cell_angle_beta     104.53(3)
_cell_angle_gamma     90.00
_cell_volume     1712.5(6)
_cell_formula_units_Z     4
_cell_measurement_reflns_used     25
_cell_measurement_theta_min     10
_cell_measurement_theta_max     13
_cell_measurement_temperature     293(2)
_exptl_crystal_description     block
_exptl_crystal_colour     brown
_exptl_crystal_size_max     0.40
_exptl_crystal_size_mid     0.30
_exptl_crystal_size_min     0.10
_exptl_crystal_density_diffrn     1.208
_exptl_crystal_density_meas     ?
_exptl_crystal_density_method     'not measured'
_exptl_crystal_F_000     664
_exptl_absorpt_coefficient_mu     0.191
_exptl_absorpt_correction_type     psi-scan
_exptl_absorpt_process_details     '(North <i>et al.</i>, 1968)'
_exptl_absorpt_correction_T_min     0.9277
_exptl_absorpt_correction_T_max     0.9812
_exptl_special_details     ?
_diffrn_ambient_temperature     293(2)
_diffrn_radiation_type     MoK\a
_diffrn_radiation_wavelength     0.71073
_diffrn_radiation_source     'fine-focus sealed tube'
_diffrn_radiation_monochromator     graphite
_diffrn_measurement_device_type     'Enraf--Nonius CAD-4'
_diffrn_measurement_method     \w/2\q
_diffrn_detector_area_resol_mean     ?
_diffrn_reflns_number     3550
_diffrn_reflns_av_R_equivalents     0.0379
_diffrn_reflns_av_sigmaI/netI     0.0680
_diffrn_reflns_theta_min     2.39
_diffrn_reflns_theta_max     25.97
_diffrn_reflns_theta_full     25.97
_diffrn_measured_fraction_theta_max     0.999
_diffrn_measured_fraction_theta_full     0.999
_diffrn_reflns_limit_h_min     0
_diffrn_reflns_limit_h_max     11
_diffrn_reflns_limit_k_min     0
_diffrn_reflns_limit_k_max     22
_diffrn_reflns_limit_l_min     -12
_diffrn_reflns_limit_l_max     11
_diffrn_standards_number     3
_diffrn_standards_interval_count     200
_diffrn_standards_interval_time     ?
_diffrn_standards_decay_%     <1
_refine_special_details     ?
_reflns_number_total     3352
_reflns_number_gt     2009
_reflns_threshold_expression     I>2s(I)
_refine_ls_structure_factor_coef     Fsqd
_refine_ls_matrix_type     full
_refine_ls_R_factor_all     0.1231
_refine_ls_R_factor_gt     0.0699
_refine_ls_wR_factor_gt     0.1647
_refine_ls_wR_factor_ref     0.1942
_refine_ls_goodness_of_fit_ref     1.043
_refine_ls_restrained_S_all     1.043
_refine_ls_number_reflns     3352
_refine_ls_number_parameters     199
_refine_ls_number_restraints     0
_refine_ls_hydrogen_treatment     constr
_refine_ls_weighting_scheme     calc
_refine_ls_weighting_details
             'calc w=1/[\s^2^(Fo^2^)+(0.08P)^2^+0.85P] where P=(Fo^2^+2Fc^2^)/3'
_atom_sites_solution_hydrogens     geom
_atom_sites_solution_primary     direct
_atom_sites_solution_secondary     difmap
_refine_ls_shift/su_max     0.000
_refine_ls_shift/su_mean     0.000
_refine_diff_density_max     0.449
_refine_diff_density_min     -0.317
_refine_ls_extinction_method     none
_refine_ls_extinction_coef     0.094(12)
loop_
    _atom_type_symbol
    _atom_type_description
    _atom_type_scat_dispersion_real
    _atom_type_scat_dispersion_imag
    _atom_type_scat_source
    'C' 'C' 0.0033 0.0016
                         'International Tables Vol C Tables 4.2.6.8 and 6.1.1.4'
    'H' 'H' 0.0000 0.0000
                         'International Tables Vol C Tables 4.2.6.8 and 6.1.1.4'
    'N' 'N' 0.0061 0.0033
                         'International Tables Vol C Tables 4.2.6.8 and 6.1.1.4'
    'O' 'O' 0.0106 0.0060
                         'International Tables Vol C Tables 4.2.6.8 and 6.1.1.4'
    'S' 'S' 0.1246 0.1234
                         'International Tables Vol C Tables 4.2.6.8 and 6.1.1.4'
_computing_data_collection     '<i>CAD-4 Software</i> (Enraf--Nonius, 1981)'
_computing_cell_refinement     '<i>CAD-4 Software</i> (Enraf--Nonius, 1981)'
_computing_data_reduction     'XCAD4 (Harms & Wocadlo, 1995)'
_computing_structure_solution     'SHELXS97 (Sheldrick, 2008)'
_computing_structure_refinement     'SHELXL97 (Sheldrick, 2008)'
_computing_molecular_graphics     'SHELXTL (Sheldrick, 2008)'
_computing_publication_material     'SHELXTL (Sheldrick, 2008)'
loop_
    _atom_site_type_symbol
    _atom_site_label
    _atom_site_fract_x
    _atom_site_fract_y
    _atom_site_fract_z
    _atom_site_U_iso_or_equiv
    _atom_site_adp_type
    _atom_site_calc_flag
    _atom_site_refinement_flags
    _atom_site_occupancy
    _atom_site_disorder_assembly
    _atom_site_disorder_group
    S S 0.03342(12) 0.25309(6) 0.17997(10) 0.0561(3) Uani d . 1 . .
    O O 0.1693(2) 0.34125(12) 0.0007(2) 0.0445(6) Uani d . 1 . .
    N N -0.1370(3) 0.47356(16) -0.2560(3) 0.0517(8) Uani d . 1 . .
    C C1 -0.2401(5) 0.4470(2) -0.3807(5) 0.0777(14) Uani d . 1 . .
    H H1A -0.2777 0.4015 -0.3607 0.117 Uiso calc R 1 . .
    H H1B -0.1929 0.4412 -0.4547 0.117 Uiso calc R 1 . .
    H H1C -0.3173 0.4809 -0.4086 0.117 Uiso calc R 1 . .
    C C2 -0.0803(5) 0.5421(2) -0.2843(5) 0.0753(13) Uani d . 1 . .
    H H2A -0.0133 0.5593 -0.2016 0.113 Uiso calc R 1 . .
    H H2B -0.1575 0.5760 -0.3123 0.113 Uiso calc R 1 . .
    H H2C -0.0322 0.5367 -0.3577 0.113 Uiso calc R 1 . .
    C C3 -0.0227(4) 0.4218(2) -0.2029(4) 0.0517(10) Uani d . 1 . .
    H H3A 0.0559 0.4461 -0.1383 0.062 Uiso calc R 1 . .
    H H3B 0.0131 0.4041 -0.2800 0.062 Uiso calc R 1 . .
    C C4 -0.0708(4) 0.3584(2) -0.1295(4) 0.0506(10) Uani d . 1 . .
    H H4A -0.1016 0.3758 -0.0493 0.061 Uiso calc R 1 . .
    H H4B -0.1527 0.3357 -0.1924 0.061 Uiso calc R 1 . .
    C C5 0.0463(4) 0.30309(19) -0.0816(4) 0.0439(9) Uani d . 1 . .
    H H5A 0.0711 0.2822 -0.1634 0.053 Uiso calc R 1 . .
    C C6 0.0029(4) 0.24339(18) 0.0033(4) 0.0406(8) Uani d . 1 . .
    C C7 -0.0719(4) 0.17959(18) -0.0465(4) 0.043 Uani d . 1 . .
    H H7A -0.0997 0.1649 -0.1392 0.052 Uiso calc R 1 . .
    C C8 -0.0976(4) 0.1414(2) 0.0708(4) 0.0542(10) Uani d . 1 . .
    H H8A -0.1447 0.0973 0.0620 0.065 Uiso calc R 1 . .
    C C9 -0.0482(4) 0.1743(2) 0.1943(4) 0.0510(10) Uani d . 1 . .
    H H9A -0.0580 0.1556 0.2785 0.061 Uiso calc R 1 . .
    C C10 0.3039(4) 0.31259(19) 0.0180(3) 0.0403(8) Uani d . 1 . .
    C C11 0.3328(4) 0.2446(2) -0.0182(4) 0.0498(9) Uani d . 1 . .
    H H11A 0.2584 0.2131 -0.0572 0.060 Uiso calc R 1 . .
    C C12 0.4781(5) 0.2225(2) 0.0045(4) 0.0574(11) Uani d . 1 . .
    H H12A 0.4982 0.1762 -0.0211 0.069 Uiso calc R 1 . .
    C C13 0.5882(5) 0.2673(2) 0.0627(4) 0.0603(11) Uani d . 1 . .
    H H13A 0.6825 0.2515 0.0761 0.072 Uiso calc R 1 . .
    C C14 0.5612(4) 0.3372(2) 0.1027(4) 0.0496(10) Uani d . 1 . .
    C C15 0.6714(4) 0.3854(3) 0.1646(4) 0.0677(13) Uani d . 1 . .
    H H15A 0.7665 0.3704 0.1814 0.081 Uiso calc R 1 . .
    C C16 0.6431(5) 0.4528(3) 0.2002(5) 0.0746(13) Uani d . 1 . .
    H H16A 0.7185 0.4836 0.2397 0.089 Uiso calc R 1 . .
    C C17 0.5021(5) 0.4765(2) 0.1781(4) 0.0655(12) Uani d . 1 . .
    H H17A 0.4837 0.5230 0.2040 0.079 Uiso calc R 1 . .
    C C18 0.3900(4) 0.4320(2) 0.1186(4) 0.0481(9) Uani d . 1 . .
    H H18A 0.2961 0.4485 0.1038 0.058 Uiso calc R 1 . .
    C C19 0.4161(4) 0.36147(19) 0.0798(3) 0.0409(8) Uani d . 1 . .
loop_
    _atom_site_aniso_label
    _atom_site_aniso_U_11
    _atom_site_aniso_U_22
    _atom_site_aniso_U_33
    _atom_site_aniso_U_12
    _atom_site_aniso_U_13
    _atom_site_aniso_U_23
    S 0.0651(7) 0.0585(6) 0.0425(5) -0.0028(5) 0.0094(5) -0.0023(5)
    O 0.0335(13) 0.0410(14) 0.0566(15) -0.0007(11) 0.0070(11) -0.0068(11)
    N 0.0482(19) 0.0464(18) 0.058(2) 0.0008(15) 0.0083(15) 0.0088(15)
    C1 0.065(3) 0.070(3) 0.081(3) -0.003(2) -0.011(2) 0.018(3)
    C2 0.074(3) 0.054(3) 0.095(4) -0.003(2) 0.017(3) 0.013(3)
    C3 0.041(2) 0.055(2) 0.057(2) -0.0018(18) 0.0077(18) 0.0090(19)
    C4 0.040(2) 0.055(2) 0.053(2) 0.0009(18) 0.0033(17) 0.0086(19)
    C5 0.044(2) 0.045(2) 0.0414(19) -0.0021(17) 0.0088(16) -0.0027(16)
    C6 0.0393(19) 0.044(2) 0.0367(17) 0.0071(16) 0.0068(14) 0.0008(16)
    C7 0.043 0.043 0.043 0.000 0.011 0.000
    C8 0.060(3) 0.041(2) 0.059(3) -0.0030(19) 0.012(2) -0.0004(19)
    C9 0.062(3) 0.047(2) 0.046(2) 0.0077(19) 0.0170(19) 0.0069(18)
    C10 0.0380(19) 0.048(2) 0.0372(19) 0.0080(16) 0.0127(15) 0.0072(16)
    C11 0.055(2) 0.050(2) 0.048(2) 0.0039(19) 0.0182(18) 0.0050(19)
    C12 0.069(3) 0.056(2) 0.055(2) 0.022(2) 0.029(2) 0.011(2)
    C13 0.050(2) 0.084(3) 0.049(2) 0.025(2) 0.0167(19) 0.016(2)
    C14 0.041(2) 0.070(3) 0.039(2) 0.0091(19) 0.0118(17) 0.0115(19)
    C15 0.039(2) 0.103(4) 0.059(3) -0.002(2) 0.008(2) 0.005(3)
    C16 0.051(3) 0.101(4) 0.067(3) -0.019(3) 0.004(2) -0.007(3)
    C17 0.064(3) 0.060(3) 0.069(3) -0.009(2) 0.011(2) -0.010(2)
    C18 0.046(2) 0.052(2) 0.046(2) -0.0025(18) 0.0120(17) 0.0017(18)
    C19 0.0399(19) 0.050(2) 0.0324(18) 0.0023(17) 0.0085(15) 0.0062(16)
_geom_special_details     ?
loop_
    _geom_bond_atom_site_label_1
    _geom_bond_atom_site_label_2
    _geom_bond_site_symmetry_2
    _geom_bond_distance
    _geom_bond_publ_flag
    S C6 . 1.709(3) yes
    S C9 . 1.683(4) yes
    O C10 . 1.370(4) yes
    O C5 . 1.443(4) yes
    N C2 . 1.440(5) yes
    N C3 . 1.455(5) yes
    N C1 . 1.462(5) yes
    C1 H1A . 0.9600 ?
    C1 H1B . 0.9600 ?
    C1 H1C . 0.9600 ?
    C2 H2A . 0.9600 ?
    C2 H2B . 0.9600 ?
    C2 H2C . 0.9600 ?
    C3 C4 . 1.517(5) ?
    C3 H3A . 0.9700 ?
    C3 H3B . 0.9700 ?
    C4 C5 . 1.511(5) ?
    C4 H4A . 0.9700 ?
    C4 H4B . 0.9700 ?
    C5 C6 . 1.513(5) ?
    C5 H5A . 0.9800 ?
    C6 C7 . 1.410(5) ?
    C7 C8 . 1.435(5) ?
    C7 H7A . 0.9300 ?
    C8 C9 . 1.343(5) ?
    C8 H8A . 0.9300 ?
    C9 H9A . 0.9300 ?
    C10 C11 . 1.360(5) ?
    C10 C19 . 1.425(5) ?
    C11 C12 . 1.419(5) ?
    C11 H11A . 0.9300 ?
    C12 C13 . 1.357(6) ?
    C12 H12A . 0.9300 ?
    C13 C14 . 1.400(5) ?
    C13 H13A . 0.9300 ?
    C14 C15 . 1.406(6) ?
    C14 C19 . 1.429(5) ?
    C15 C16 . 1.345(6) ?
    C15 H15A . 0.9300 ?
    C16 C17 . 1.390(6) ?
    C16 H16A . 0.9300 ?
    C17 C18 . 1.369(5) ?
    C17 H17A . 0.9300 ?
    C18 C19 . 1.405(5) ?
    C18 H18A . 0.9300 ?
loop_
    _geom_angle_atom_site_label_1
    _geom_angle_atom_site_label_2
    _geom_angle_atom_site_label_3
    _geom_angle_site_symmetry_1
    _geom_angle_site_symmetry_3
    _geom_angle
    _geom_angle_publ_flag
    C9 S C6 . . 91.74(18) yes
    C10 O C5 . . 119.6(3) yes
    C2 N C3 . . 111.4(3) yes
    C2 N C1 . . 110.1(3) yes
    C3 N C1 . . 111.9(3) yes
    N C1 H1A . . 109.5 ?
    N C1 H1B . . 109.5 ?
    H1A C1 H1B . . 109.5 ?
    N C1 H1C . . 109.5 ?
    H1A C1 H1C . . 109.5 ?
    H1B C1 H1C . . 109.5 ?
    N C2 H2A . . 109.5 ?
    N C2 H2B . . 109.5 ?
    H2A C2 H2B . . 109.5 ?
    N C2 H2C . . 109.5 ?
    H2A C2 H2C . . 109.5 ?
    H2B C2 H2C . . 109.5 ?
    N C3 C4 . . 113.1(3) yes
    N C3 H3A . . 109.0 ?
    C4 C3 H3A . . 109.0 ?
    N C3 H3B . . 109.0 ?
    C4 C3 H3B . . 109.0 ?
    H3A C3 H3B . . 107.8 ?
    C5 C4 C3 . . 112.7(3) ?
    C5 C4 H4A . . 109.1 ?
    C3 C4 H4A . . 109.1 ?
    C5 C4 H4B . . 109.1 ?
    C3 C4 H4B . . 109.1 ?
    H4A C4 H4B . . 107.8 ?
    O C5 C4 . . 106.5(3) yes
    O C5 C6 . . 110.3(3) yes
    C4 C5 C6 . . 112.7(3) ?
    O C5 H5A . . 109.1 ?
    C4 C5 H5A . . 109.1 ?
    C6 C5 H5A . . 109.1 ?
    C7 C6 C5 . . 127.5(3) ?
    C7 C6 S . . 112.9(3) yes
    C5 C6 S . . 119.4(3) yes
    C6 C7 C8 . . 108.0(3) ?
    C6 C7 H7A . . 126.0 ?
    C8 C7 H7A . . 126.0 ?
    C9 C8 C7 . . 114.8(3) ?
    C9 C8 H8A . . 122.6 ?
    C7 C8 H8A . . 122.6 ?
    C8 C9 S . . 112.6(3) yes
    C8 C9 H9A . . 123.7 ?
    S C9 H9A . . 123.7 ?
    C11 C10 O . . 125.2(3) yes
    C11 C10 C19 . . 121.4(3) ?
    O C10 C19 . . 113.3(3) yes
    C10 C11 C12 . . 119.1(4) ?
    C10 C11 H11A . . 120.5 ?
    C12 C11 H11A . . 120.5 ?
    C13 C12 C11 . . 121.4(4) ?
    C13 C12 H12A . . 119.3 ?
    C11 C12 H12A . . 119.3 ?
    C12 C13 C14 . . 120.6(4) ?
    C12 C13 H13A . . 119.7 ?
    C14 C13 H13A . . 119.7 ?
    C13 C14 C15 . . 122.7(4) ?
    C13 C14 C19 . . 119.4(4) ?
    C15 C14 C19 . . 117.8(4) ?
    C16 C15 C14 . . 121.8(4) ?
    C16 C15 H15A . . 119.1 ?
    C14 C15 H15A . . 119.1 ?
    C15 C16 C17 . . 120.5(4) ?
    C15 C16 H16A . . 119.8 ?
    C17 C16 H16A . . 119.8 ?
    C18 C17 C16 . . 120.5(4) ?
    C18 C17 H17A . . 119.8 ?
    C16 C17 H17A . . 119.8 ?
    C17 C18 C19 . . 120.4(4) ?
    C17 C18 H18A . . 119.8 ?
    C19 C18 H18A . . 119.8 ?
    C18 C19 C10 . . 122.9(3) ?
    C18 C19 C14 . . 119.0(3) ?
    C10 C19 C14 . . 118.1(3) ?
loop_
    _geom_torsion_atom_site_label_1
    _geom_torsion_atom_site_label_2
    _geom_torsion_atom_site_label_3
    _geom_torsion_atom_site_label_4
    _geom_torsion_site_symmetry_1
    _geom_torsion_site_symmetry_2
    _geom_torsion_site_symmetry_3
    _geom_torsion_site_symmetry_4
    _geom_torsion
    _geom_torsion_publ_flag
    C2 N C3 C4 . . . . 161.7(4) ?
    C1 N C3 C4 . . . . -74.6(4) ?
    N C3 C4 C5 . . . . 176.9(3) ?
    C10 O C5 C4 . . . . -157.5(3) ?
    C10 O C5 C6 . . . . 80.0(4) ?
    C3 C4 C5 O . . . . 53.6(4) ?
    C3 C4 C5 C6 . . . . 174.6(3) ?
    O C5 C6 C7 . . . . -154.8(3) ?
    C4 C5 C6 C7 . . . . 86.3(4) ?
    O C5 C6 S . . . . 30.0(4) ?
    C4 C5 C6 S . . . . -88.8(3) ?
    C9 S C6 C7 . . . . 0.6(3) ?
    C9 S C6 C5 . . . . 176.4(3) ?
    C5 C6 C7 C8 . . . . -176.3(3) ?
    S C6 C7 C8 . . . . -0.8(4) ?
    C6 C7 C8 C9 . . . . 0.7(5) ?
    C7 C8 C9 S . . . . -0.3(4) ?
    C6 S C9 C8 . . . . -0.2(3) ?
    C5 O C10 C11 . . . . -10.8(5) ?
    C5 O C10 C19 . . . . 169.4(3) ?
    O C10 C11 C12 . . . . 179.3(3) ?
    C19 C10 C11 C12 . . . . -0.9(5) ?
    C10 C11 C12 C13 . . . . 0.7(6) ?
    C11 C12 C13 C14 . . . . 0.2(6) ?
    C12 C13 C14 C15 . . . . 179.4(4) ?
    C12 C13 C14 C19 . . . . -1.0(6) ?
    C13 C14 C15 C16 . . . . 178.9(4) ?
    C19 C14 C15 C16 . . . . -0.8(6) ?
    C14 C15 C16 C17 . . . . 0.9(7) ?
    C15 C16 C17 C18 . . . . -0.7(7) ?
    C16 C17 C18 C19 . . . . 0.4(6) ?
    C17 C18 C19 C10 . . . . 179.7(3) ?
    C17 C18 C19 C14 . . . . -0.3(5) ?
    C11 C10 C19 C18 . . . . -179.9(3) ?
    O C10 C19 C18 . . . . -0.1(5) ?
    C11 C10 C19 C14 . . . . 0.2(5) ?
    O C10 C19 C14 . . . . 180.0(3) ?
    C13 C14 C19 C18 . . . . -179.2(3) ?
    C15 C14 C19 C18 . . . . 0.5(5) ?
    C13 C14 C19 C10 . . . . 0.8(5) ?
    C15 C14 C19 C10 . . . . -179.6(3) ?
data_global
_journal_date_recd_electronic     2007-12-18
_journal_date_accepted     2008-01-30
_journal_name_full     'Acta Crystallographica, Section E'
_journal_year     2008
_journal_volume     64
_journal_issue      3
_journal_page_first     o553
_journal_page_last     o553
_journal_paper_category     QO
_journal_coeditor_code     BH2157
_publ_contact_author
;
'Wang, Jin-tang'
Department of Applied Chemistry
College of Science
Nanjing University of Technology
Nanjing 210009
P.R. China
;
_publ_contact_author_email     wjt@njut.edu.cn
_publ_section_title
;
<i>N</i>,<i>N</i>-Dimethyl-3-(1-naphthyloxy)-3-(2-thienyl)propan-1-amine
;
loop_
    _publ_author_name
    _publ_author_address
    "Tao, Xiao"
;
Department of Applied Chemistry
College of Science
Nanjing University of Technology
Nanjing 210009
People's Republic of China
;
    "Zhang, Xiao-Qing"
;
Nanjing Huawei Medicinal Science
Development Co., Ltd.
Nanjing 210036
People's Republic of China
;
    "Yuan, Lin"
;
Department of Applied Chemistry
College of Science
Nanjing University of Technology
Nanjing 210009
People's Republic of China
;
    "Wang, Jin-Tang"
;
Department of Applied Chemistry
College of Science
Nanjing University of Technology
Nanjing 210009
People's Republic of China
;
_publ_section_synopsis     .
