# Supplementary material for: N,N-Dimethyl-3-(1-naphth­yloxy)-3-(2-thien­yl)propan-1-amine
Source: Acta Crystallogr Sect E Struct Rep Online. 2008 Feb 6;64(Pt 3):o553. doi: 10.1107/S1600536808003255 (PMC2960821; doi:10.1107/S1600536808003255)
Supplement: Supplementary file 2 [file e-64-0o553-Isup2.hkl]

# 
# h,k,l, Fc-squared, Fo-squared, sigma(Fo-squared) and status flag 
# 
data_I
_shelx_title ' X in P2(1)/n' 
_shelx_refln_list_code          4 
_shelx_F_calc_maximum      153.88 
_exptl_crystal_F_000       664.00 
_reflns_d_resolution_high  0.8114 
 
loop_ 
 _symmetry_equiv_pos_as_xyz 
 'x, y, z' 
 '-x+1/2, y+1/2, -z+1/2' 
 '-x, -y, -z' 
 'x-1/2, -y-1/2, z-1/2' 
 
_cell_length_a     9.6140 
_cell_length_b    18.5780 
_cell_length_c     9.9050 
_cell_angle_alpha  90.000 
_cell_angle_beta  104.530 
_cell_angle_gamma  90.000 
 
_shelx_F_squared_multiplier     1.000 
 
loop_ 
 _refln_index_h 
 _refln_index_k 
 _refln_index_l 
 _refln_F_squared_calc 
 _refln_F_squared_meas 
 _refln_F_squared_sigma 
 _refln_observed_status 
   2   0   0    23679.47    19766.53    292.13 o 
   4   0   0       64.66       63.12      7.44 o 
   6   0   0      140.68      143.70     12.31 o 
   8   0   0      172.87      161.31     15.74 o 
  10   0   0       12.34        9.02      9.88 o 
   1   1   0      349.20      390.18      7.44 o 
   2   1   0      151.56      260.07      8.73 o 
   3   1   0      144.12      126.53      7.59 o 
   4   1   0       33.85       23.90      5.58 o 
   5   1   0       79.90       77.72      8.87 o 
   6   1   0      232.88      276.24     15.74 o 
   7   1   0       11.36        5.73      7.73 o 
   8   1   0      456.86      477.49     25.91 o 
   9   1   0       10.46       26.05      9.73 o 
  10   1   0        8.26        9.02     11.02 o 
  11   1   0       18.02       24.19     15.46 o 
   1   2   0      291.31      323.91      7.59 o 
   2   2   0     7415.19     7315.76     44.37 o 
   3   2   0     1857.15     2171.89     29.34 o 
   4   2   0     1211.91     1243.10     25.76 o 
   5   2   0        0.16       -4.44      4.44 o 
   6   2   0       37.31       43.94      7.87 o 
   7   2   0        4.73       -0.86      7.01 o 
   8   2   0      490.48      461.60     24.90 o 
   9   2   0      117.84      110.93     14.03 o 
  10   2   0        0.92       -6.87      9.02 o 
  11   2   0        3.82        5.15     13.03 o 
   1   3   0     1540.69     1770.26     19.04 o 
   2   3   0     1020.89      976.45     17.18 o 
   3   3   0      127.66      110.50      8.16 o 
   4   3   0     4166.68     4610.85     50.10 o 
   5   3   0      993.96     1052.02     27.20 o 
   6   3   0      190.69      223.72     14.03 o 
   7   3   0      478.03      447.14     22.61 o 
   8   3   0        0.56        9.02      9.30 o 
   9   3   0        1.97        4.01      9.88 o 
  10   3   0      123.93      108.64     19.61 o 
  11   3   0        1.92        1.72     10.45 o 
   0   4   0     3607.52     2854.77     25.76 o 
   1   4   0     4688.31     4257.32     32.92 o 
   2   4   0     2951.86     2723.37     30.20 o 
   3   4   0       35.09       21.76      5.44 o 
   4   4   0     2115.07     2135.24     35.07 o 
   5   4   0        0.00       10.88      6.30 o 
   6   4   0      612.49      612.18     24.05 o 
   7   4   0      349.17      383.88     20.32 o 
   8   4   0      319.57      299.15     20.75 o 
   9   4   0       38.81       62.26     13.31 o 
  10   4   0        0.25      -12.17     12.17 o 
  11   4   0        1.40       -3.15     11.45 o 
   1   5   0       25.72       44.23      4.58 o 
   2   5   0     1606.48     1629.84     24.90 o 
   3   5   0      815.81      854.93     20.61 o 
   4   5   0     6121.62     6409.88     61.98 o 
   5   5   0       70.42       89.89      9.45 o 
   6   5   0      349.38      370.14     19.32 o 
   7   5   0       79.30       78.29     11.74 o 
   8   5   0       63.87       52.10     10.45 o 
   9   5   0       24.63       17.46     12.31 o 
  10   5   0        0.11      -12.45     12.45 o 
  11   5   0        3.54        5.30     12.45 o 
   0   6   0       71.36       14.17      4.29 o 
   1   6   0      203.13      214.98      9.30 o 
   2   6   0      596.90      472.19     14.31 o 
   3   6   0      101.62       92.61      8.30 o 
   4   6   0     1187.79     1108.27     26.91 o 
   5   6   0      343.31      340.51     16.32 o 
   6   6   0      341.96      313.60     17.46 o 
   7   6   0      155.39      131.25     14.03 o 
   8   6   0      313.52      266.80     18.61 o 
   9   6   0       66.23       78.87     13.60 o 
  10   6   0       10.08       18.61     13.17 o 
  11   6   0        0.34      -10.31     10.31 o 
   1   7   0     1607.15     1571.88     26.19 o 
   2   7   0      264.83      308.74     12.88 o 
   3   7   0     2397.25     2460.15     37.21 o 
   4   7   0      218.48      175.91     11.31 o 
   5   7   0       67.48       79.44      9.59 o 
   6   7   0      268.30      324.91     19.18 o 
   7   7   0       28.42       22.04      9.02 o 
   8   7   0        3.67        3.58     10.45 o 
   9   7   0        0.04       -2.58      8.73 o 
  10   7   0       23.04       50.67     15.17 o 
   0   8   0      225.64      152.44      9.16 o 
   1   8   0      168.05      143.28      9.02 o 
   2   8   0      877.98      785.37     20.75 o 
   3   8   0       91.53       99.19      9.45 o 
   4   8   0       42.93       39.65      7.59 o 
   5   8   0        0.03       -3.15      4.72 o 
   6   8   0      171.63      158.30     14.17 o 
   7   8   0       37.43       53.10     10.02 o 
   8   8   0        8.97        3.72      8.87 o 
   9   8   0       57.81       25.62     13.88 o 
  10   8   0        7.58       17.75     11.74 o 
   1   9   0      347.29      365.70     15.46 o 
   2   9   0       34.47       17.32      6.87 o 
   3   9   0      342.29      343.52     15.60 o 
   4   9   0       95.58       91.32     10.88 o 
   5   9   0       72.00       79.15      9.88 o 
   6   9   0      537.60      533.02     24.62 o 
   7   9   0       19.67        2.29     10.45 o 
   8   9   0       94.79      114.51     14.03 o 
   9   9   0        1.36        2.86      9.02 o 
  10   9   0       32.03       11.59     14.74 o 
   0  10   0     7728.56     7176.78     66.27 o 
   1  10   0     1286.97     1398.26     30.20 o 
   2  10   0      712.85      763.90     23.19 o 
   3  10   0      129.28      127.96     11.31 o 
   4  10   0       19.70       16.46      7.01 o 
   5  10   0      147.34      138.55     12.88 o 
   6  10   0        2.03       -2.00      7.87 o 
   7  10   0        8.81        2.29      7.73 o 
   8  10   0        0.00        5.30      8.44 o 
   9  10   0        5.11        4.58      9.45 o 
  10  10   0        2.41       18.75     12.31 o 
   1  11   0      168.41      180.78     12.31 o 
   2  11   0       23.35       14.89      6.30 o 
   3  11   0        8.38       22.19      5.30 o 
   4  11   0        0.05        1.72      6.01 o 
   5  11   0       72.83       84.88     12.60 o 
   6  11   0       82.26       91.60     12.60 o 
   7  11   0       66.24       49.67     11.02 o 
   8  11   0       88.32       87.88     12.88 o 
   9  11   0       37.59       26.48     13.03 o 
  10  11   0        1.71        5.30     11.74 o 
   0  12   0      926.63      889.85     26.34 o 
   1  12   0        1.06        3.72      4.01 o 
   2  12   0      634.70      619.90     22.61 o 
   3  12   0       15.29       15.74      6.73 o 
   4  12   0      229.73      207.68     15.89 o 
   5  12   0      331.22      275.82     19.61 o 
   6  12   0      224.93      229.58     17.89 o 
   7  12   0       48.75       52.96      9.73 o 
   8  12   0       15.98        0.00     10.45 o 
   9  12   0        7.40       35.21      8.44 o 
   1  13   0        4.94       -5.58      6.44 o 
   2  13   0       54.55       46.37      8.30 o 
   3  13   0       28.29       29.77      9.02 o 
   4  13   0      322.12      268.09     19.47 o 
   5  13   0      541.81      552.20     27.48 o 
   6  13   0      117.46      111.07     14.03 o 
   7  13   0       44.22       48.81     11.31 o 
   8  13   0        0.41       -5.73      8.73 o 
   9  13   0       21.14       38.07      8.87 o 
   0  14   0      668.27      762.75     27.20 o 
   1  14   0        1.62       -4.29      6.44 o 
   2  14   0      115.21      115.51     12.45 o 
   3  14   0      188.15      176.34     16.32 o 
   4  14   0      141.69      104.77     13.45 o 
   5  14   0       43.94       29.63     11.31 o 
   6  14   0      166.31      172.33     17.89 o 
   7  14   0        4.70       18.03      8.44 o 
   8  14   0        8.20       20.04     10.16 o 
   9  14   0        8.28       22.33      9.59 o 
   1  15   0        0.13       -1.00      6.87 o 
   2  15   0       71.31       66.56     13.31 o 
   3  15   0      289.58      263.51     20.04 o 
   4  15   0      401.07      390.89     23.76 o 
   5  15   0        2.29       -4.72      9.30 o 
   6  15   0       15.82       19.75     11.45 o 
   7  15   0       21.84       18.89     11.31 o 
   8  15   0       34.71       40.22     12.02 o 
   0  16   0      188.47      207.40     16.32 o 
   1  16   0       16.69       24.76      7.59 o 
   2  16   0       71.12       62.12     13.60 o 
   3  16   0        6.58       27.05      8.73 o 
   4  16   0      106.58      127.53     14.31 o 
   5  16   0       22.71       27.20     11.16 o 
   6  16   0        0.28        5.58     11.16 o 
   7  16   0       38.41       42.80     10.45 o 
   8  16   0        6.95       18.46     10.73 o 
   1  17   0       95.54       89.89     13.45 o 
   2  17   0      254.72      238.46     19.90 o 
   3  17   0        8.78        6.01     10.16 o 
   4  17   0       56.85       90.03     14.31 o 
   5  17   0        5.39       15.17     10.02 o 
   6  17   0       56.64       56.39     15.17 o 
   7  17   0        3.98       -9.30     13.17 o 
   0  18   0      393.93      400.91     26.05 o 
   1  18   0        0.03        1.15      8.30 o 
   2  18   0      233.01      267.23     22.04 o 
   3  18   0       11.53       19.47      8.16 o 
   4  18   0       13.24       12.31      9.16 o 
   5  18   0       37.83       39.50     10.45 o 
   6  18   0        1.83        6.30     10.73 o 
   7  18   0        0.06       -1.57     11.88 o 
   1  19   0       14.22       -7.73      8.87 o 
   2  19   0        7.17       18.61     10.88 o 
   3  19   0        2.66        9.73      7.73 o 
   4  19   0      111.17      127.39     17.46 o 
   5  19   0        0.13       14.03      9.73 o 
   6  19   0       47.45       56.54     16.60 o 
   0  20   0       24.52       24.48     13.31 o 
   1  20   0        2.64        8.30      7.59 o 
   2  20   0        0.07        2.86      8.02 o 
   3  20   0       14.95       -4.29     12.02 o 
   4  20   0        6.17       24.90      9.02 o 
   5  20   0       48.33       60.97     14.03 o 
   1  21   0        1.57       19.18     10.31 o 
   2  21   0       62.89       80.30     14.74 o 
   3  21   0       28.58       34.64     11.31 o 
   4  21   0       45.42       44.66     13.74 o 
   0  22   0       21.45       31.20     11.59 o 
   1  22   0        1.37        1.57     11.02 o 
   2  22   0        2.28       -1.57     14.46 o 
   3  22   0        4.92      -12.88     12.88 o 
 -11   0   1       10.85       22.04     11.02 o 
  -9   0   1        1.04       -6.87      8.87 o 
  -7   0   1       26.99       33.92      9.59 o 
  -5   0   1      682.65      628.78     21.04 o 
  -3   0   1     6303.85     6371.52     48.38 o 
  -1   0   1     2041.03     2127.66     17.89 o 
   1   0   1      113.39       92.61      4.72 o 
   3   0   1      126.13      151.29      8.87 o 
   5   0   1      440.50      390.18     17.61 o 
   7   0   1       18.99       39.93      9.30 o 
   9   0   1      170.45      184.50     18.46 o 
  11   0   1       54.71       93.75     17.46 o 
 -11   1   1       82.96       82.30     16.03 o 
 -10   1   1        3.93        0.00     11.16 o 
  -9   1   1       73.90       75.72     13.45 o 
  -8   1   1       13.99       14.17      8.02 o 
  -7   1   1      445.55      471.91     23.62 o 
  -6   1   1      142.31      145.85     12.17 o 
  -5   1   1      608.59      673.01     21.33 o 
  -4   1   1      100.14      142.42      9.16 o 
  -3   1   1     5397.28     5411.10     44.94 o 
  -2   1   1     8255.24     7153.31    178.06 o 
  -1   1   1     1791.39     2011.15     17.89 o 
   0   1   1     2813.25     2705.32     23.12 o 
   1   1   1     1312.16     1175.97     15.03 o 
   2   1   1     2492.74     2880.53     29.77 o 
   3   1   1       37.38        8.44      4.15 o 
   4   1   1      256.85      264.79     13.17 o 
   5   1   1       68.70       68.70      8.73 o 
   6   1   1       81.32       98.62     10.16 o 
   7   1   1      741.87      819.00     30.34 o 
   8   1   1      229.85      198.24     18.46 o 
   9   1   1       71.35       70.56     14.03 o 
  10   1   1        0.04       -4.29     11.16 o 
  11   1   1        0.95        7.16     13.60 o 
 -11   2   1        0.15      -12.02     12.02 o 
 -10   2   1       42.09       20.47     12.60 o 
  -9   2   1       34.55       41.79     11.74 o 
  -8   2   1      211.55      222.14     17.32 o 
  -7   2   1      478.23      524.01     23.19 o 
  -6   2   1       14.70       12.31      7.01 o 
  -5   2   1       76.20       47.95      7.16 o 
  -4   2   1      490.45      506.69     16.32 o 
  -3   2   1      558.44      534.03     14.74 o 
  -2   2   1     3709.68     3800.44     32.06 o 
  -1   2   1      160.50      162.45      5.73 o 
   0   2   1        7.30        9.86      2.58 o 
   1   2   1     5821.95     5916.22     35.07 o 
   2   2   1      202.85      247.33      9.30 o 
   3   2   1     1533.55     1932.43     29.34 o 
   4   2   1      433.58      455.45     16.75 o 
   5   2   1        3.63        0.72      5.44 o 
   6   2   1       71.17       66.13      8.30 o 
   7   2   1       72.85       61.40     11.02 o 
   8   2   1       69.60       75.43     13.74 o 
   9   2   1        9.10       19.04      9.59 o 
  10   2   1        1.16      -11.31     11.88 o 
  11   2   1       11.62       37.50     11.16 o 
 -11   3   1       28.60       18.46     12.88 o 
 -10   3   1       45.24       51.24     13.31 o 
  -9   3   1      101.72      107.06     15.89 o 
  -8   3   1      259.71      281.40     19.18 o 
  -7   3   1      135.48      161.74     14.03 o 
  -6   3   1      250.04      270.09     16.03 o 
  -5   3   1      286.83      248.62     13.74 o 
  -4   3   1       16.91        8.16      4.44 o 
  -3   3   1        7.70        4.01      3.29 o 
  -2   3   1     1930.25     2055.38     24.90 o 
  -1   3   1     5684.45     4948.65     33.06 o 
   0   3   1     2987.06     2533.85    144.78 o 
   1   3   1     9388.40     7046.96    172.90 o 
   2   3   1      567.58      677.44     15.32 o 
   3   3   1      786.97      697.63     18.03 o 
   4   3   1      378.55      437.70     16.89 o 
   5   3   1      610.26      596.00     21.33 o 
   6   3   1       60.49       65.84      9.73 o 
   7   3   1     1285.24     1275.88     38.07 o 
   8   3   1      213.52      263.22     19.47 o 
   9   3   1       30.72       17.89     10.73 o 
  10   3   1        1.14        1.57     10.31 o 
  11   3   1        1.01       -3.29     11.02 o 
 -11   4   1        0.05        1.72     11.02 o 
 -10   4   1        4.78       14.74     10.02 o 
  -9   4   1      163.27      155.73     18.18 o 
  -8   4   1       12.05       15.60      9.16 o 
  -7   4   1      305.06      325.48     19.18 o 
  -6   4   1       27.92       20.75      9.02 o 
  -5   4   1      303.04      210.26     12.88 o 
  -4   4   1      471.92      611.89     18.75 o 
  -3   4   1     3345.93     3130.58     36.93 o 
  -2   4   1     4998.13     4961.67     40.79 o 
  -1   4   1       40.39       55.96      4.87 o 
   0   4   1      641.17      578.26      9.09 o 
   1   4   1     1668.31     1660.62     22.19 o 
   2   4   1      809.69      969.29     19.18 o 
   3   4   1      488.74      634.22     17.89 o 
   4   4   1     2304.09     2632.91     40.08 o 
   5   4   1        2.95        0.72      5.87 o 
   6   4   1       34.83       38.93      8.87 o 
   7   4   1      184.31      170.90     16.46 o 
   8   4   1       81.56       70.42     15.17 o 
   9   4   1       39.90       51.10     14.46 o 
  10   4   1        2.93       -2.86     11.59 o 
  11   4   1       12.35       21.47     10.73 o 
 -11   5   1        0.13       -1.57     10.73 o 
 -10   5   1        9.78       19.47     11.59 o 
  -9   5   1      261.80      258.93     22.33 o 
  -8   5   1       45.28       55.11     11.74 o 
  -7   5   1      258.70      286.26     18.89 o 
  -6   5   1       29.15       28.63      8.44 o 
  -5   5   1      573.24      585.55     21.18 o 
  -4   5   1       57.28       73.00      8.02 o 
  -3   5   1       85.04       69.42      7.16 o 
  -2   5   1       79.83      106.78      6.87 o 
  -1   5   1        3.39       17.46      3.72 o 
   0   5   1        2.66       12.68      3.02 o 
   1   5   1     1978.84     1854.28     25.19 o 
   2   5   1      628.44      658.55     16.60 o 
   3   5   1     2765.80     2857.34     38.36 o 
   4   5   1       23.88       18.32      6.58 o 
   5   5   1      821.83      790.37     25.48 o 
   6   5   1      116.20      113.36     12.17 o 
   7   5   1      182.39      128.82     15.46 o 
   8   5   1        0.02        9.73      8.59 o 
   9   5   1       12.78       11.16     10.45 o 
  10   5   1        4.18        4.72     10.73 o 
 -11   6   1       17.96       24.19     13.60 o 
 -10   6   1       13.39       18.18     11.16 o 
  -9   6   1      368.64      317.90     24.76 o 
  -8   6   1        0.20       10.31      7.73 o 
  -7   6   1      385.71      322.19     20.18 o 
  -6   6   1      197.64      164.32     14.17 o 
  -5   6   1     2970.27     2971.56     47.38 o 
  -4   6   1     1446.68     1480.13     30.63 o 
  -3   6   1     5473.13     5275.99     51.81 o 
  -2   6   1      166.44      141.41      8.30 o 
  -1   6   1       66.34      115.79      7.16 o 
   0   6   1      189.29      185.16      7.30 o 
   1   6   1      286.64      322.33     11.74 o 
   2   6   1     1155.66     1142.05     23.19 o 
   3   6   1      702.66      893.57     22.33 o 
   4   6   1      690.32      829.31     23.62 o 
   5   6   1      318.66      336.07     17.32 o 
   6   6   1       16.54       18.18      7.44 o 
   7   6   1      114.60      140.56     14.03 o 
   8   6   1        4.81       -6.87      7.44 o 
   9   6   1        7.86       -1.29     10.59 o 
  10   6   1       18.92       12.88     15.46 o 
 -11   7   1       25.60       38.50     14.60 o 
 -10   7   1       45.86       40.22     13.31 o 
  -9   7   1       17.18       14.89     13.17 o 
  -8   7   1       76.06       95.61     12.74 o 
  -7   7   1       51.32       61.40     10.31 o 
  -6   7   1       23.45       25.48      6.73 o 
  -5   7   1       44.05       31.49      7.87 o 
  -4   7   1      272.10      268.37     14.89 o 
  -3   7   1      416.10      505.69     17.46 o 
  -2   7   1      132.94      148.43      9.16 o 
  -1   7   1     2896.92     2611.87     33.78 o 
   0   7   1      596.54      616.91     11.89 o 
   1   7   1      352.09      308.02     12.60 o 
   2   7   1      346.55      346.09     13.60 o 
   3   7   1     1075.32     1039.00     25.05 o 
   4   7   1       25.34       20.32      6.15 o 
   5   7   1      503.02      526.30     22.19 o 
   6   7   1      112.08      117.65     12.31 o 
   7   7   1      134.34      136.83     14.89 o 
   8   7   1        1.34       -5.87      8.73 o 
   9   7   1       31.62       33.21     11.02 o 
  10   7   1        0.01        0.00      7.44 o 
 -10   8   1       14.38       14.17     12.45 o 
  -9   8   1      311.21      320.76     23.19 o 
  -8   8   1        5.05        8.44     10.02 o 
  -7   8   1      338.83      316.89     19.18 o 
  -6   8   1       18.40        6.44      8.73 o 
  -5   8   1      714.42      731.26     25.19 o 
  -4   8   1      692.49      736.27     23.47 o 
  -3   8   1      819.48      798.25     22.33 o 
  -2   8   1      121.51      151.00     10.59 o 
  -1   8   1        7.85       25.05      6.15 o 
   0   8   1        0.57       -2.58      2.58 o 
   1   8   1      166.20      173.62     10.16 o 
   2   8   1      556.34      655.40     19.61 o 
   3   8   1      303.24      300.86     14.60 o 
   4   8   1        0.06       -2.86      4.29 o 
   5   8   1       68.39       60.97      9.59 o 
   6   8   1        3.46        2.00      7.30 o 
   7   8   1      121.22      140.99     16.75 o 
   8   8   1        3.04       15.60      7.73 o 
   9   8   1        2.64       -5.44      9.16 o 
  10   8   1        0.05       -3.15     11.88 o 
 -10   9   1        0.11        8.02     10.31 o 
  -9   9   1       44.03       55.68     10.73 o 
  -8   9   1        0.47       -4.72      7.87 o 
  -7   9   1      130.51      128.68     13.88 o 
  -6   9   1      538.27      504.25     23.76 o 
  -5   9   1      201.41      219.85     14.60 o 
  -4   9   1       84.80      110.35     11.16 o 
  -3   9   1     1018.16      959.99     25.62 o 
  -2   9   1       24.15       26.05      6.73 o 
  -1   9   1      554.48      476.49     17.32 o 
   0   9   1      257.43      262.28     12.09 o 
   1   9   1      319.09      288.70     13.88 o 
   2   9   1       75.60       86.31      9.02 o 
   3   9   1      570.96      523.15     19.90 o 
   4   9   1      109.52       89.31     10.31 o 
   5   9   1       38.59       39.36      7.59 o 
   6   9   1      117.59      105.35     13.45 o 
   7   9   1       30.90       29.20     12.17 o 
   8   9   1        6.82        6.73     11.31 o 
   9   9   1       19.23       12.17      9.30 o 
  10   9   1        0.04        5.15     10.73 o 
 -10  10   1       22.07       34.92     11.88 o 
  -9  10   1       27.92       22.04     13.74 o 
  -8  10   1        1.34        2.58     10.31 o 
  -7  10   1      200.47      221.85     18.03 o 
  -6  10   1       89.55       90.17     11.74 o 
  -5  10   1     1196.06     1260.42     35.64 o 
  -4  10   1      876.37      861.37     27.48 o 
  -3  10   1      396.91      390.32     17.32 o 
  -2  10   1      283.84      281.68     15.03 o 
  -1  10   1      519.23      413.08     16.89 o 
   0  10   1      223.31      190.05      9.16 o 
   1  10   1       17.54       21.18      6.87 o 
   2  10   1      280.88      272.67     14.31 o 
   3  10   1       98.17       91.46      9.30 o 
   4  10   1      143.58      147.00     12.31 o 
   5  10   1       20.38       24.05      8.30 o 
   6  10   1        7.32        6.30      7.30 o 
   7  10   1        0.65       -9.59      9.59 o 
   8  10   1        0.11        8.30      8.87 o 
   9  10   1        1.10       26.48      7.44 o 
  10  10   1       37.73       42.08     14.31 o 
 -10  11   1        9.07        3.44     12.74 o 
  -9  11   1       30.90       31.92     13.17 o 
  -8  11   1       45.24       16.17     12.31 o 
  -7  11   1        7.19        8.30     10.16 o 
  -6  11   1      225.93      197.38     17.32 o 
  -5  11   1      724.10      727.25     28.20 o 
  -4  11   1       74.25       85.02      9.59 o 
  -3  11   1      235.14      234.59     15.03 o 
  -2  11   1      573.80      655.83     22.76 o 
  -1  11   1       98.61       84.16      9.30 o 
   0  11   1       13.88        9.30      4.25 o 
   1  11   1     1534.14     1363.76     31.63 o 
   2  11   1       45.24       49.38      8.16 o 
   3  11   1       17.49       21.47      6.30 o 
   4  11   1      275.54      256.21     16.89 o 
   5  11   1       15.63       15.60      7.01 o 
   6  11   1       83.45       61.55     11.59 o 
   7  11   1      115.12       85.02     15.74 o 
   8  11   1        4.71       -9.45      9.88 o 
   9  11   1        0.26       11.16      9.73 o 
  -9  12   1       76.05      106.92     17.75 o 
  -8  12   1        0.06       -7.87      7.87 o 
  -7  12   1      229.46      281.97     21.33 o 
  -6  12   1        3.08       13.17      8.16 o 
  -5  12   1      207.09      206.54     17.89 o 
  -4  12   1       42.17       40.36      9.45 o 
  -3  12   1      131.41      145.28     12.60 o 
  -2  12   1        2.11        9.30      5.73 o 
  -1  12   1      324.61      312.89     16.32 o 
   0  12   1       64.98       68.36     13.24 o 
   1  12   1      229.83      241.46     14.74 o 
   2  12   1       45.46       49.95      8.16 o 
   3  12   1        1.71        5.15      5.58 o 
   4  12   1      564.30      524.29     23.62 o 
   5  12   1       43.77       63.26     11.74 o 
   6  12   1        4.04       17.32      9.59 o 
   7  12   1       22.94       31.20     11.02 o 
   8  12   1        7.37       11.74      8.30 o 
   9  12   1       28.43       44.66     13.17 o 
  -9  13   1       22.03       34.07     12.31 o 
  -8  13   1        1.30        4.44      9.02 o 
  -7  13   1      103.55      129.82     15.17 o 
  -6  13   1        3.30       -3.44      9.45 o 
  -5  13   1      190.67      206.54     17.46 o 
  -4  13   1        0.64        2.86      7.30 o 
  -3  13   1      252.24      274.96     16.32 o 
  -2  13   1       15.80        4.29      8.02 o 
  -1  13   1      192.24      194.09     14.74 o 
   0  13   1       24.21       32.46      5.30 o 
   1  13   1      322.95      324.91     17.18 o 
   2  13   1       23.24       17.18      7.73 o 
   3  13   1       56.32       61.98      9.73 o 
   4  13   1      331.70      315.61     20.75 o 
   5  13   1       48.92       31.92     10.45 o 
   6  13   1      280.06      226.72     18.61 o 
   7  13   1        2.62      -10.59     10.59 o 
   8  13   1       15.90        7.59     10.45 o 
   9  13   1        4.32       15.32     10.59 o 
  -9  14   1       30.79       42.08     14.31 o 
  -8  14   1        1.03       -8.73      9.45 o 
  -7  14   1        6.05       34.07      9.59 o 
  -6  14   1       18.67        3.72      9.73 o 
  -5  14   1        4.52       14.60      8.30 o 
  -4  14   1      205.82      177.34     16.32 o 
  -3  14   1      408.09      429.40     22.19 o 
  -2  14   1       85.55       97.33     11.59 o 
  -1  14   1      144.80      156.59     13.45 o 
   0  14   1        1.98       -1.96      5.09 o 
   1  14   1       55.06       51.67     10.16 o 
   2  14   1      340.37      298.14     19.61 o 
   3  14   1      168.89      170.47     14.89 o 
   4  14   1       41.21       33.35     11.88 o 
   5  14   1       20.52       28.20      9.02 o 
   6  14   1        0.23        6.44      7.59 o 
   7  14   1        1.28       14.17      9.59 o 
   8  14   1        0.81       -4.58     10.88 o 
  -8  15   1        1.06        7.87     10.88 o 
  -7  15   1        0.01        7.16      9.16 o 
  -6  15   1        3.48       14.31      8.30 o 
  -5  15   1        0.17        2.43      6.73 o 
  -4  15   1       13.61        3.29      9.59 o 
  -3  15   1      341.86      366.99     22.61 o 
  -2  15   1       24.57       20.90      9.02 o 
  -1  15   1      387.70      404.78     21.61 o 
   0  15   1       60.31       71.56      7.63 o 
   1  15   1      720.18      725.97     29.34 o 
   2  15   1      417.01      439.56     23.76 o 
   3  15   1      194.27      225.15     18.61 o 
   4  15   1      102.98      104.92     15.17 o 
   5  15   1       39.12       54.82     11.16 o 
   6  15   1        0.19        9.59      8.30 o 
   7  15   1        3.09       13.45     11.31 o 
   8  15   1        4.12       16.60     11.16 o 
  -8  16   1        1.63       -4.72     12.02 o 
  -7  16   1        6.60       21.18     13.03 o 
  -6  16   1        5.03        6.87     10.59 o 
  -5  16   1       67.30       83.02     12.88 o 
  -4  16   1       51.58       27.48     11.59 o 
  -3  16   1      842.32      852.92     34.21 o 
  -2  16   1       11.94       22.61      7.73 o 
  -1  16   1      123.59      136.98     14.31 o 
   0  16   1      167.91      166.09     11.07 o 
   1  16   1       80.05       46.95     15.46 o 
   2  16   1      274.40      279.82     20.75 o 
   3  16   1      318.89      296.00     21.61 o 
   4  16   1        0.51       11.02      8.30 o 
   5  16   1       93.82       99.48     14.03 o 
   6  16   1       16.96       15.89     10.45 o 
   7  16   1        3.54       -1.57      9.02 o 
  -7  17   1        0.15       17.46      8.59 o 
  -6  17   1       17.33       10.31     12.02 o 
  -5  17   1        0.42        6.73     10.45 o 
  -4  17   1       16.29        9.02     11.31 o 
  -3  17   1        6.22        2.43     11.59 o 
  -2  17   1       60.02       59.11     12.88 o 
  -1  17   1        4.41        3.29      8.87 o 
   0  17   1       57.67       62.43      8.45 o 
   1  17   1       11.97       13.45      9.59 o 
   2  17   1        2.18        8.16      8.16 o 
   3  17   1       56.47       48.09     11.45 o 
   4  17   1       34.56       44.66     11.02 o 
   5  17   1       48.12       19.75     15.89 o 
   6  17   1       35.86       33.49     13.74 o 
   7  17   1        6.43       -4.87     14.31 o 
  -7  18   1       36.63       46.95     16.32 o 
  -6  18   1        1.04       -1.43      8.87 o 
  -5  18   1       16.85       23.19     10.45 o 
  -4  18   1       20.76       13.60     10.88 o 
  -3  18   1      500.28      519.86     28.63 o 
  -2  18   1        6.60       -6.01      8.44 o 
  -1  18   1      224.43      261.22     20.18 o 
   0  18   1        5.96       15.93      6.66 o 
   1  18   1       21.41       32.63      9.59 o 
   2  18   1        4.98        5.01      6.58 o 
   3  18   1        4.86       -6.44      9.59 o 
   4  18   1       39.24       39.22     11.74 o 
   5  18   1       19.34       19.47     11.59 o 
   6  18   1        1.59       14.46     10.02 o 
  -6  19   1        8.17       16.46     11.16 o 
  -5  19   1        7.23       16.89      7.44 o 
  -4  19   1       25.21       18.89     12.45 o 
  -3  19   1        0.42       -2.72      9.73 o 
  -2  19   1        3.24        6.73      9.73 o 
  -1  19   1       22.67       25.91      9.73 o 
   0  19   1        4.27        1.31     13.38 o 
   1  19   1       90.69       97.19     14.31 o 
   2  19   1        3.19        6.73      7.87 o 
   3  19   1       16.76        7.01     12.31 o 
   4  19   1        0.70       14.89     10.16 o 
   5  19   1       20.07        7.87     12.74 o 
   6  19   1       22.17       17.03     13.60 o 
  -5  20   1       86.40      114.51     17.32 o 
  -4  20   1        4.85        7.73      7.44 o 
  -3  20   1       35.62       25.19     10.16 o 
  -2  20   1        5.47       12.74      9.59 o 
  -1  20   1       51.44       67.84     15.17 o 
   0  20   1        0.06        3.53      6.26 o 
   1  20   1       61.98       67.99     13.17 o 
   2  20   1        0.88       17.18      9.30 o 
   3  20   1       12.96       19.47      9.88 o 
   4  20   1       19.86       28.48     12.88 o 
   5  20   1       15.27       41.94     15.46 o 
  -4  21   1       10.67       21.47     10.88 o 
  -3  21   1        2.43        3.15      8.87 o 
  -2  21   1        1.07       27.34      8.30 o 
  -1  21   1        2.33        8.87      8.87 o 
   0  21   1        3.77        3.94      5.90 o 
   1  21   1       86.36      114.36     18.46 o 
   2  21   1        0.35       -4.58     11.45 o 
   3  21   1       53.45       71.71     14.31 o 
   4  21   1        0.26      -13.74     13.74 o 
  -3  22   1        9.54       38.50     13.45 o 
  -2  22   1        2.04        3.29     11.45 o 
  -1  22   1       10.42       23.76     10.59 o 
   0  22   1        5.15        1.44      8.64 o 
   1  22   1        1.05        8.02     12.17 o 
   2  22   1        7.65       11.45     11.45 o 
 -10   0   2       45.42       47.81     13.03 o 
  -8   0   2       16.61       19.32      8.73 o 
  -6   0   2      309.98      352.39     17.03 o 
  -4   0   2        4.01        2.58      4.29 o 
  -2   0   2      340.29      243.61      9.02 o 
   2   0   2     2569.09     2461.15     31.20 o 
   4   0   2      353.56      309.88     14.89 o 
   6   0   2      384.64      398.77     20.47 o 
   8   0   2      725.22      731.12     32.63 o 
  10   0   2      113.81       84.59     17.46 o 
 -11   1   2       22.74       18.18     11.31 o 
 -10   1   2       10.39       18.75     10.02 o 
  -9   1   2       77.64       78.44     13.45 o 
  -8   1   2        0.28        0.00      6.30 o 
  -7   1   2        2.95        7.30      4.01 o 
  -6   1   2      175.39      138.55     11.31 o 
  -5   1   2      494.70      604.02     20.18 o 
  -4   1   2      119.07       98.05      8.30 o 
  -3   1   2      651.65      684.46     17.18 o 
  -2   1   2     2662.26     2704.19     29.06 o 
  -1   1   2     2532.30     2584.96     25.33 o 
   0   1   2     7500.24     7244.19    101.41 o 
   1   1   2        6.49       13.45      3.29 o 
   2   1   2       26.41       83.45      6.44 o 
   3   1   2      727.98      899.44     21.76 o 
   4   1   2        2.53        4.44      4.44 o 
   5   1   2      255.57      278.25     15.46 o 
   6   1   2       87.44       72.14     10.73 o 
   7   1   2      118.46      119.09     14.74 o 
   8   1   2        0.03       -4.44      8.02 o 
   9   1   2        0.18       -6.44      9.02 o 
  10   1   2        0.01       -7.44     11.59 o 
 -11   2   2        1.31       18.03     11.31 o 
 -10   2   2       31.95       25.76     13.60 o 
  -9   2   2       79.85       68.70     14.31 o 
  -8   2   2        6.06       18.32      7.44 o 
  -7   2   2        0.93        7.30      7.16 o 
  -6   2   2      836.58      894.15     27.20 o 
  -5   2   2     1410.78     1576.74     32.63 o 
  -4   2   2      138.08      166.32     10.16 o 
  -3   2   2        2.33        6.01      3.58 o 
  -2   2   2     2811.93     3058.01     32.06 o 
   0   2   2    20878.36    17119.77    438.99 o 
   1   2   2     1951.12     1861.00     23.62 o 
   2   2   2      475.48      382.88     12.45 o 
   3   2   2      127.02      160.88      9.73 o 
   4   2   2     1221.12     1296.78     29.49 o 
   5   2   2       10.52       13.88      6.30 o 
   6   2   2       27.64       33.92      8.73 o 
   7   2   2      253.79      262.93     19.75 o 
   8   2   2       11.30       -7.87     10.73 o 
   9   2   2        6.72       23.04      9.16 o 
  10   2   2        8.08       11.45     11.45 o 
 -11   3   2       12.15        1.57     12.88 o 
 -10   3   2       33.16       31.78     14.03 o 
  -9   3   2      118.76      140.70     16.75 o 
  -8   3   2      159.05      165.03     15.74 o 
  -7   3   2       24.82       33.35      7.59 o 
  -6   3   2      559.74      561.79     21.76 o 
  -5   3   2       67.90       47.95      8.59 o 
  -4   3   2      523.67      426.25     15.74 o 
  -3   3   2       75.44       82.59      7.01 o 
  -2   3   2     3432.20     3179.39     33.21 o 
  -1   3   2      823.94      647.96     14.03 o 
   0   3   2      228.99      336.10     10.59 o 
   1   3   2       81.91      108.92      6.73 o 
   2   3   2     2798.95     3038.84     35.21 o 
   3   3   2      198.88      221.43     11.45 o 
   4   3   2      437.54      529.59     19.18 o 
   5   3   2       24.71       41.08      7.01 o 
   6   3   2      137.40      131.97     12.74 o 
   7   3   2      277.61      278.39     20.18 o 
   8   3   2      302.04      324.62     23.33 o 
   9   3   2       37.23       26.05     13.31 o 
  10   3   2       34.91       34.64     13.17 o 
 -11   4   2       36.21       23.19     13.03 o 
 -10   4   2      112.57      138.12     17.32 o 
  -9   4   2      472.28      407.35     25.19 o 
  -8   4   2       11.58        3.29     10.31 o 
  -7   4   2      178.95      191.65     15.74 o 
  -6   4   2      102.03      113.79     11.31 o 
  -5   4   2        4.45       15.32      5.30 o 
  -4   4   2     1330.61     1351.60     27.77 o 
  -3   4   2        8.76       23.62      4.72 o 
  -2   4   2       43.12       66.13      6.15 o 
  -1   4   2      320.05      319.76     10.59 o 
   0   4   2      834.62      720.35     34.28 o 
   1   4   2      172.51      189.51      8.87 o 
   2   4   2      503.43      428.39     14.03 o 
   3   4   2      273.35      320.04     13.88 o 
   4   4   2        0.59        5.87      4.87 o 
   5   4   2        0.54        7.87      6.01 o 
   6   4   2        7.47       -2.58      7.44 o 
   7   4   2      182.45      192.08     16.17 o 
   8   4   2        0.06       -2.29      9.30 o 
   9   4   2       49.20       30.63     12.02 o 
  10   4   2        2.07      -12.45     12.45 o 
 -11   5   2        4.48       -3.15      9.02 o 
 -10   5   2        3.34       25.05     10.02 o 
  -9   5   2        1.43       14.17      9.30 o 
  -8   5   2      778.45      755.88     32.20 o 
  -7   5   2      162.51      159.88     14.03 o 
  -6   5   2      441.11      448.58     20.18 o 
  -5   5   2       13.42       15.89      6.73 o 
  -4   5   2      110.48      107.21      8.87 o 
  -3   5   2       20.95       29.20      5.30 o 
  -2   5   2     1424.18     1266.72     23.04 o 
  -1   5   2      114.39       91.89      6.73 o 
   0   5   2     2109.95     1910.62     95.97 o 
   1   5   2      494.53      506.69     14.74 o 
   2   5   2      156.54      159.16      9.73 o 
   3   5   2     4059.67     4832.28     52.82 o 
   4   5   2      343.56      402.77     17.61 o 
   5   5   2      421.94      479.49     20.32 o 
   6   5   2      153.44      160.45     14.03 o 
   7   5   2        0.00        7.73      8.59 o 
   8   5   2       79.14       66.41     14.17 o 
   9   5   2        2.43       13.17      9.88 o 
  10   5   2        4.14      -13.03     13.03 o 
 -11   6   2        3.09       10.16     11.02 o 
 -10   6   2       59.24       52.39     12.60 o 
  -9   6   2       65.53       36.64     14.17 o 
  -8   6   2      709.26      676.30     30.77 o 
  -7   6   2       61.80       64.98      9.88 o 
  -6   6   2      273.13      268.37     16.32 o 
  -5   6   2       27.54       38.22      7.44 o 
  -4   6   2       44.13       51.24      7.73 o 
  -3   6   2        3.63        5.15      3.72 o 
  -2   6   2       12.00       13.03      4.72 o 
  -1   6   2        5.20        0.43      4.15 o 
   0   6   2      639.76      623.04     18.11 o 
   1   6   2       40.45       28.63      4.72 o 
   2   6   2      168.23      117.65      8.44 o 
   3   6   2      287.15      324.91     15.17 o 
   4   6   2      125.46       86.31      9.45 o 
   5   6   2      179.80      175.19     14.31 o 
   6   6   2      222.29      243.04     16.89 o 
   7   6   2       46.86       42.94      9.73 o 
   8   6   2        0.01       11.74      9.30 o 
   9   6   2        2.44       13.45      8.59 o 
  10   6   2        1.68        5.01     11.31 o 
 -11   7   2        1.00        6.87     10.02 o 
 -10   7   2        3.04       10.73     11.31 o 
  -9   7   2       30.33        9.30     14.31 o 
  -8   7   2      180.54      189.51     18.18 o 
  -7   7   2       10.49       17.32      8.59 o 
  -6   7   2       24.27       44.94      8.44 o 
  -5   7   2      650.00      696.34     24.19 o 
  -4   7   2        0.88        9.73      4.29 o 
  -3   7   2      277.15      310.74     13.88 o 
  -2   7   2     2495.18     2387.73     35.07 o 
  -1   7   2      384.85      364.56     14.03 o 
   0   7   2      534.05      562.93     19.90 o 
   1   7   2       43.86       47.23      6.44 o 
   2   7   2       43.65       27.91      5.58 o 
   3   7   2      173.34      226.01     13.31 o 
   4   7   2       21.49       29.91      6.87 o 
   5   7   2        9.34        7.73      5.30 o 
   6   7   2       23.54       54.10      9.88 o 
   7   7   2       60.64       53.25     10.88 o 
   8   7   2      474.91      424.24     26.34 o 
   9   7   2       21.34       28.77      9.88 o 
  10   7   2        4.96        3.44     12.17 o 
 -11   8   2        2.17        7.01     11.16 o 
 -10   8   2       35.47       34.21     13.03 o 
  -9   8   2        0.10       -6.44     10.45 o 
  -8   8   2      253.49      210.98     18.46 o 
  -7   8   2       10.70       12.60      8.16 o 
  -6   8   2      314.82      318.47     18.75 o 
  -5   8   2      505.71      506.26     21.90 o 
  -4   8   2        0.59        7.59      5.01 o 
  -3   8   2      473.11      501.39     18.61 o 
  -2   8   2     1013.35     1108.99     25.76 o 
  -1   8   2     3158.98     3274.57     42.08 o 
   0   8   2        3.15        2.52      3.15 o 
   1   8   2       69.08       81.30      7.59 o 
   2   8   2      304.43      261.22     13.60 o 
   3   8   2       10.15        6.01      5.01 o 
   4   8   2      333.98      268.09     15.03 o 
   5   8   2      129.99      131.54     11.59 o 
   6   8   2      177.25      200.24     16.32 o 
   7   8   2       21.60       14.31      7.73 o 
   8   8   2        0.40        0.00     10.88 o 
   9   8   2        6.71       17.03     11.31 o 
  10   8   2        0.00        5.30     11.74 o 
 -10   9   2        5.68        9.59     12.31 o 
  -9   9   2       12.32       22.61     10.16 o 
  -8   9   2       52.26       62.26     12.02 o 
  -7   9   2       40.01       37.21     11.31 o 
  -6   9   2      169.03      153.58     15.74 o 
  -5   9   2       58.47       56.97     10.16 o 
  -4   9   2     1748.22     1700.69     36.93 o 
  -3   9   2       43.06       51.24      7.44 o 
  -2   9   2     1396.95     1283.89     28.63 o 
  -1   9   2        9.25       16.17      5.73 o 
   0   9   2     2026.57     2001.65     26.41 o 
   1   9   2        0.71       -2.43      5.73 o 
   2   9   2      683.23      728.40     22.90 o 
   3   9   2      162.35      173.62     12.74 o 
   4   9   2       68.13       64.41      9.59 o 
   5   9   2      114.02       98.47     12.02 o 
   6   9   2       49.76       43.80      9.45 o 
   7   9   2       32.85       24.48     11.45 o 
   8   9   2       30.99       29.34     11.16 o 
   9   9   2        3.26       11.16     10.45 o 
 -10  10   2       27.79       24.62     13.60 o 
  -9  10   2       11.61      -13.31     13.31 o 
  -8  10   2      206.40      240.32     20.32 o 
  -7  10   2      170.30      182.49     17.61 o 
  -6  10   2      668.36      655.40     27.62 o 
  -5  10   2      161.28      181.35     15.32 o 
  -4  10   2       65.03       62.83      9.88 o 
  -3  10   2       71.78       71.42      8.16 o 
  -2  10   2       52.91       37.93      7.59 o 
  -1  10   2        9.85        8.30      5.30 o 
   0  10   2        1.56       -2.82      3.64 o 
   1  10   2       87.89      122.66     11.02 o 
   2  10   2      410.09      349.24     17.32 o 
   3  10   2       28.43       28.05      6.01 o 
   4  10   2      511.08      537.32     22.33 o 
   5  10   2        0.12       -3.86      7.59 o 
   6  10   2       49.10       37.64     12.02 o 
   7  10   2       15.53       -4.87      9.59 o 
   8  10   2       62.18       72.00     12.88 o 
   9  10   2        7.54        3.29     11.59 o 
 -10  11   2        0.71        0.00     11.02 o 
  -9  11   2       37.67       30.06     11.88 o 
  -8  11   2        0.57       -7.59     10.31 o 
  -7  11   2       12.94       13.03     10.45 o 
  -6  11   2      201.38      186.50     17.75 o 
  -5  11   2      369.86      355.25     20.47 o 
  -4  11   2      137.20      109.78     11.88 o 
  -3  11   2       67.37       65.84      9.59 o 
  -2  11   2      483.84      531.45     20.90 o 
  -1  11   2       48.80       40.08      7.16 o 
   0  11   2      758.02      721.07     16.99 o 
   1  11   2       21.61       18.03      6.15 o 
   2  11   2      259.11      276.82     15.46 o 
   3  11   2      424.45      390.89     20.47 o 
   4  11   2        6.30        0.00      8.59 o 
   5  11   2       26.49       43.37     10.16 o 
   6  11   2       30.21       26.48     10.16 o 
   7  11   2        3.88        1.29      9.16 o 
   8  11   2       17.48       13.31     12.31 o 
   9  11   2        5.91        3.29     11.88 o 
 -10  12   2        3.75       -4.87     12.31 o 
  -9  12   2        2.26       18.75     11.45 o 
  -8  12   2       11.00        1.43     11.45 o 
  -7  12   2      108.32       59.54     14.89 o 
  -6  12   2      453.23      440.13     24.76 o 
  -5  12   2      538.08      506.97     24.48 o 
  -4  12   2        1.78       -8.16      8.16 o 
  -3  12   2      114.75      147.14     12.60 o 
  -2  12   2       36.84       19.18      8.02 o 
  -1  12   2        0.44        3.15      4.87 o 
   0  12   2       53.50       78.58      7.03 o 
   1  12   2      327.55      371.28     18.46 o 
   2  12   2      861.56      860.37     28.48 o 
   3  12   2       31.08       19.90      9.73 o 
   4  12   2     1015.36     1032.27     33.78 o 
   5  12   2      273.82      283.40     19.61 o 
   6  12   2       36.96       43.66     11.45 o 
   7  12   2       18.70        8.16     11.02 o 
   8  12   2       11.21        7.59     11.16 o 
   9  12   2        0.54       -4.87     13.60 o 
  -9  13   2        1.31        0.00      9.16 o 
  -8  13   2       10.37       17.32     10.02 o 
  -7  13   2        0.08      -10.45     10.45 o 
  -6  13   2      193.06      170.47     16.46 o 
  -5  13   2       59.64       51.81     12.17 o 
  -4  13   2      222.68      204.39     16.17 o 
  -3  13   2       49.14       28.20      8.73 o 
  -2  13   2      208.57      213.41     15.46 o 
  -1  13   2       60.87       57.97      9.73 o 
   0  13   2      145.52      148.19      9.08 o 
   1  13   2      191.68      154.73     14.60 o 
   2  13   2      778.32      724.39     27.05 o 
   3  13   2      720.15      672.00     27.05 o 
   4  13   2      188.94      194.09     17.89 o 
   5  13   2        1.02       11.59      7.87 o 
   6  13   2        0.30        6.30      8.73 o 
   7  13   2       14.01       -6.87     10.73 o 
   8  13   2       33.61       55.39     12.74 o 
  -9  14   2       10.84       13.31     11.16 o 
  -8  14   2        1.31        0.00     10.02 o 
  -7  14   2        5.24       -7.87     10.59 o 
  -6  14   2       25.08       32.06     11.45 o 
  -5  14   2       69.95       56.39     12.45 o 
  -4  14   2       93.39       99.33     13.31 o 
  -3  14   2        1.84       -6.73      8.44 o 
  -2  14   2        4.67       20.75      6.44 o 
  -1  14   2        3.08        5.44      6.30 o 
   0  14   2      216.34      171.15     10.45 o 
   1  14   2       14.14        5.58      9.02 o 
   2  14   2      519.66      512.56     24.33 o 
   3  14   2       14.14        9.30     11.02 o 
   4  14   2       15.88       10.16     10.16 o 
   5  14   2       63.27       74.71     12.74 o 
   6  14   2        6.20       17.46      8.87 o 
   7  14   2        0.02       -2.86     12.02 o 
   8  14   2        6.82       -9.59     12.88 o 
  -8  15   2       15.25       29.91     10.31 o 
  -7  15   2       56.38       34.35     15.74 o 
  -6  15   2       72.54       79.72     13.31 o 
  -5  15   2       22.25       19.18      9.16 o 
  -4  15   2       20.49       22.47     10.02 o 
  -3  15   2      299.01      290.56     19.61 o 
  -2  15   2      385.06      403.49     22.76 o 
  -1  15   2       54.20       70.28     10.16 o 
   0  15   2      124.69      126.90     17.10 o 
   1  15   2       33.60       31.92     11.31 o 
   2  15   2      202.55      197.09     17.46 o 
   3  15   2       40.20       35.64     12.02 o 
   4  15   2      185.88      188.22     17.46 o 
   5  15   2       19.58        5.15     12.17 o 
   6  15   2        0.55        5.73      9.02 o 
   7  15   2       34.64       30.92     12.17 o 
  -8  16   2       29.35       19.90     15.17 o 
  -7  16   2        2.07       -7.30      8.87 o 
  -6  16   2        3.96        0.00      9.88 o 
  -5  16   2       21.22       16.60     12.60 o 
  -4  16   2        3.12       -2.29      9.73 o 
  -3  16   2      294.60      288.41     22.04 o 
  -2  16   2       15.12        4.44     11.02 o 
  -1  16   2      316.98      342.23     21.33 o 
   0  16   2        7.42        2.58      6.22 o 
   1  16   2       43.57       63.41     10.45 o 
   2  16   2       11.17        1.15     11.02 o 
   3  16   2       17.03        6.01      9.59 o 
   4  16   2       24.97        7.73     12.45 o 
   5  16   2       70.04       81.30     14.31 o 
   6  16   2       24.91       41.79     11.45 o 
   7  16   2        6.42        6.58     13.60 o 
  -7  17   2       33.20        1.57     14.17 o 
  -6  17   2        9.93       11.74      9.02 o 
  -5  17   2       16.55        6.87     11.02 o 
  -4  17   2       20.56       30.92      8.30 o 
  -3  17   2       47.16       42.80     11.88 o 
  -2  17   2      180.14      192.51     18.61 o 
  -1  17   2       15.36       21.76     10.16 o 
   0  17   2       27.48       39.76      6.87 o 
   1  17   2        4.30        6.87      8.44 o 
   2  17   2        4.23        2.43      8.44 o 
   3  17   2       18.98       22.90     11.16 o 
   4  17   2       22.30       23.04     11.45 o 
   5  17   2        3.68       10.16      9.59 o 
   6  17   2        4.13        9.45     10.16 o 
  -7  18   2        0.06        3.29     10.31 o 
  -6  18   2        0.11       -3.01      9.45 o 
  -5  18   2       16.72        7.30     12.74 o 
  -4  18   2        2.60        0.00      8.59 o 
  -3  18   2        2.57        9.16     10.31 o 
  -2  18   2       57.77       40.51     13.31 o 
  -1  18   2        9.99       14.74     11.31 o 
   0  18   2       22.72       25.59      6.48 o 
   1  18   2        0.12        2.43      7.59 o 
   2  18   2       12.54       21.76     10.31 o 
   3  18   2        7.41        5.44      9.73 o 
   4  18   2       22.45       43.37     13.31 o 
   5  18   2        2.73        4.58     11.02 o 
   6  18   2       56.32       54.82     14.89 o 
  -6  19   2        4.01        3.29     11.59 o 
  -5  19   2        1.29        9.30     10.02 o 
  -4  19   2       17.45       38.07     13.60 o 
  -3  19   2       43.17       35.07     11.45 o 
  -2  19   2       67.64       79.87     15.17 o 
  -1  19   2       31.40       42.22     11.31 o 
   0  19   2        0.29        6.66      5.45 o 
   1  19   2      209.70      230.87     21.61 o 
   2  19   2       28.16       15.03     12.45 o 
   3  19   2        0.58        0.00      8.44 o 
   4  19   2        0.02        7.73      9.88 o 
   5  19   2       23.93       45.80     16.32 o 
  -5  20   2        1.93       -7.87      9.59 o 
  -4  20   2        0.05       -3.01     12.02 o 
  -3  20   2        0.13        7.44     10.31 o 
  -2  20   2        2.09        1.43      8.73 o 
  -1  20   2        0.92       14.17      8.30 o 
   0  20   2       11.27        5.26     11.95 o 
   1  20   2        0.67        9.88      9.30 o 
   2  20   2       13.52       -8.73     12.31 o 
   3  20   2        8.55       10.73     11.31 o 
   4  20   2        7.17        4.87     12.88 o 
  -4  21   2        7.92       29.91     11.45 o 
  -3  21   2        0.30        6.30     11.45 o 
  -2  21   2        1.35       -3.01     13.17 o 
  -1  21   2       28.32       30.20     11.88 o 
   0  21   2       17.17       30.29     12.09 o 
   1  21   2       43.89       78.72     14.17 o 
   2  21   2       17.66       37.36     10.16 o 
   3  21   2       23.70       16.32     14.74 o 
  -3  22   2        2.59       30.49      9.30 o 
  -2  22   2        5.38        0.00     11.16 o 
  -1  22   2        0.31        0.00     12.88 o 
   0  22   2       12.18       24.56      8.54 o 
   1  22   2        0.45        0.00     11.88 o 
   2  22   2       28.16       41.51     12.31 o 
 -11   0   3       29.89       57.97     12.74 o 
  -9   0   3       19.17       21.33     11.45 o 
  -7   0   3        9.75       14.89      7.73 o 
  -5   0   3      297.77      308.45     15.17 o 
  -3   0   3     7573.41     6867.19     56.54 o 
  -1   0   3      618.49      434.55     13.17 o 
   1   0   3      542.24      483.36     14.17 o 
   3   0   3      339.34      353.54     15.17 o 
   5   0   3       70.46       68.99     10.31 o 
   7   0   3      419.72      419.95     25.05 o 
   9   0   3       74.31       64.70     16.89 o 
 -11   1   3       26.49        6.58     14.89 o 
 -10   1   3       18.96       38.79     10.88 o 
  -9   1   3      218.13      223.43     18.75 o 
  -8   1   3       93.57       91.75     11.88 o 
  -7   1   3      101.49       84.30     10.88 o 
  -6   1   3        4.33        5.58      6.15 o 
  -5   1   3     2068.32     2090.16     38.22 o 
  -4   1   3       63.95       71.57      7.87 o 
  -3   1   3       44.71       49.24      6.01 o 
  -2   1   3     7064.45     7014.90     52.82 o 
  -1   1   3    14582.16    13991.87    295.71 o 
   0   1   3     1419.46     1587.00     17.20 o 
   1   1   3      559.40      622.48     16.32 o 
   2   1   3       19.69       22.90      5.01 o 
   3   1   3     1123.38     1215.19     27.91 o 
   4   1   3        6.81        0.72      5.87 o 
   5   1   3      181.36      171.76     13.03 o 
   6   1   3      129.39      168.47     16.60 o 
   7   1   3      717.33      733.84     32.92 o 
   8   1   3        0.01        2.72      9.45 o 
   9   1   3        0.01       -8.30     11.16 o 
  10   1   3        2.16      -12.60     12.60 o 
 -11   2   3       11.22        3.29     13.45 o 
 -10   2   3        8.99       10.02     10.02 o 
  -9   2   3        2.39        3.72     10.45 o 
  -8   2   3       11.78       -7.87      9.16 o 
  -7   2   3        4.88       10.31      6.01 o 
  -6   2   3        0.66        0.86      5.15 o 
  -5   2   3      659.22      675.87     22.19 o 
  -4   2   3      231.17      254.63     12.31 o 
  -3   2   3      105.06       71.57      7.16 o 
  -2   2   3       24.32       19.75      4.72 o 
  -1   2   3    11289.49    10377.79     61.12 o 
   0   2   3      444.20      578.52     23.97 o 
   1   2   3     3321.24     3099.38     35.35 o 
   3   2   3      120.95       97.62      9.30 o 
   4   2   3       33.10       31.78      6.73 o 
   5   2   3        0.03       -1.57      6.73 o 
   6   2   3        8.89       10.02      9.45 o 
   7   2   3        0.67        7.01     10.73 o 
   8   2   3       12.49       21.47     10.31 o 
   9   2   3       14.64       23.04     11.02 o 
  10   2   3        0.22        8.73      9.45 o 
 -11   3   3        5.62       21.33     11.45 o 
 -10   3   3       17.64       -9.45      9.45 o 
  -9   3   3       63.89       62.83     13.17 o 
  -8   3   3        0.14        7.73      9.02 o 
  -7   3   3      123.26      128.10     14.03 o 
  -6   3   3       23.98       25.76      6.87 o 
  -5   3   3      134.19      123.52     11.02 o 
  -4   3   3       26.99       41.08      7.16 o 
  -3   3   3      445.76      475.20     15.74 o 
  -2   3   3       76.66       53.10      5.44 o 
  -1   3   3      463.81      501.53     14.60 o 
   0   3   3      104.65       86.81      4.76 o 
   1   3   3      931.98      947.96     20.32 o 
   2   3   3     1153.10     1194.15     24.62 o 
   3   3   3     1619.20     1674.64     32.35 o 
   4   3   3        0.06       -6.44      6.44 o 
   5   3   3      451.86      416.66     20.47 o 
   6   3   3      850.46      787.08     30.20 o 
   7   3   3      420.34      418.52     25.33 o 
   8   3   3        1.63       -3.72      9.73 o 
   9   3   3       10.85        4.58     11.59 o 
  10   3   3        0.67       -8.02     11.16 o 
 -11   4   3       11.10        0.00     11.16 o 
 -10   4   3       18.82       24.62     13.17 o 
  -9   4   3      268.13      232.59     20.47 o 
  -8   4   3      228.62      196.81     18.32 o 
  -7   4   3        2.14        3.86      6.87 o 
  -6   4   3       13.40       -3.72      6.15 o 
  -5   4   3      402.06      382.31     17.46 o 
  -4   4   3      273.06      281.83     13.74 o 
  -3   4   3      168.00      111.93      8.59 o 
  -2   4   3      256.89      244.33     11.16 o 
  -1   4   3     3048.37     2960.83     35.21 o 
   0   4   3      650.58      746.51     12.55 o 
   1   4   3       76.55       61.12      6.44 o 
   2   4   3        5.22       -3.01      4.87 o 
   3   4   3     1498.28     1938.58     35.35 o 
   4   4   3       59.55       31.35      7.87 o 
   5   4   3       15.13        6.87      6.87 o 
   6   4   3      242.64      221.85     17.46 o 
   7   4   3        1.18        7.01      8.73 o 
   8   4   3        4.15        1.29     10.02 o 
   9   4   3       63.78       65.13     15.60 o 
  10   4   3       21.38       21.18     13.60 o 
 -11   5   3        9.70        5.01      9.59 o 
 -10   5   3        1.38        8.87      8.87 o 
  -9   5   3       70.58       37.36     15.03 o 
  -8   5   3      147.85      161.60     16.03 o 
  -7   5   3      225.29      225.58     16.75 o 
  -6   5   3       14.41        0.86      7.44 o 
  -5   5   3      459.32      456.59     19.04 o 
  -4   5   3      280.79      308.31     14.46 o 
  -3   5   3      196.44      171.62     10.73 o 
  -2   5   3     2114.53     2340.92     34.07 o 
  -1   5   3     2111.29     2464.30     33.49 o 
   0   5   3      135.53      116.92      5.35 o 
   1   5   3      222.72      156.30     10.16 o 
   2   5   3       35.13       28.20      5.01 o 
   3   5   3      248.83      199.24     13.03 o 
   4   5   3       92.36      106.63      9.88 o 
   5   5   3      274.42      282.97     16.60 o 
   6   5   3       37.97       28.91     10.59 o 
   7   5   3      117.62       83.45     12.88 o 
   8   5   3       10.48       27.34     10.31 o 
   9   5   3       51.01       35.93     13.74 o 
  10   5   3        0.06       19.47     12.17 o 
 -11   6   3        4.00       -6.30      9.59 o 
 -10   6   3       21.08        4.44     13.45 o 
  -9   6   3      170.79      104.92     16.17 o 
  -8   6   3        9.07       20.61     11.31 o 
  -7   6   3      199.54      200.96     17.03 o 
  -6   6   3        5.61       -1.57      7.01 o 
  -5   6   3      768.08      680.88     24.76 o 
  -4   6   3      647.16      675.58     22.04 o 
  -3   6   3      673.21      646.81     19.75 o 
  -2   6   3       10.84       25.76      5.15 o 
  -1   6   3     2143.74     2077.70     32.35 o 
   0   6   3       14.43       24.99      3.53 o 
   1   6   3     1516.16     1343.72     27.05 o 
   2   6   3       40.50       55.82      7.16 o 
   3   6   3       55.90       52.82      7.16 o 
   4   6   3       77.86       74.71      9.30 o 
   5   6   3        5.01       20.75      6.58 o 
   6   6   3        0.47        2.15      8.73 o 
   7   6   3        6.62       13.31     11.02 o 
   8   6   3        2.45        2.72      9.88 o 
   9   6   3       11.90       14.17     11.88 o 
 -11   7   3       15.37        8.59     11.74 o 
 -10   7   3        0.01       -2.86      8.87 o 
  -9   7   3        2.08       -1.29      8.02 o 
  -8   7   3       53.57       71.85     12.60 o 
  -7   7   3        1.19       -9.59      9.59 o 
  -6   7   3      515.06      491.80     22.47 o 
  -5   7   3      381.75      398.19     19.75 o 
  -4   7   3      219.80      201.67     13.03 o 
  -3   7   3     1368.68     1433.90     30.06 o 
  -2   7   3      728.57      782.93     21.47 o 
  -1   7   3      618.44      748.01     20.61 o 
   0   7   3      423.65      401.50     10.93 o 
   1   7   3        9.18       -2.72      4.72 o 
   2   7   3        7.41        4.44      4.58 o 
   3   7   3      132.06      102.77      9.73 o 
   4   7   3      107.64      120.09     12.02 o 
   5   7   3      159.70      180.20     15.03 o 
   6   7   3       62.28       71.14     11.16 o 
   7   7   3      489.09      462.17     26.19 o 
   8   7   3        0.04       12.74     10.73 o 
   9   7   3       40.41       19.32     13.03 o 
 -11   8   3        9.72        5.30     11.02 o 
 -10   8   3        4.32       -1.43      8.59 o 
  -9   8   3       32.95       28.91      7.87 o 
  -8   8   3       10.64       10.88      9.59 o 
  -7   8   3       46.72       47.09      9.88 o 
  -6   8   3       15.47       14.03      8.44 o 
  -5   8   3      377.59      382.74     19.61 o 
  -4   8   3       77.53       72.71      9.59 o 
  -3   8   3        4.84        2.00      5.44 o 
  -2   8   3        8.81        4.72      4.72 o 
  -1   8   3     1689.31     1693.54     32.06 o 
   0   8   3        3.94        8.19      3.49 o 
   1   8   3        3.93       -5.58      5.58 o 
   2   8   3       93.39      100.05      9.73 o 
   3   8   3       13.21       13.31      5.73 o 
   4   8   3      108.88      114.36     11.59 o 
   5   8   3       18.89       10.59      7.73 o 
   6   8   3        4.60       16.60      8.73 o 
   7   8   3        0.05        6.30      8.16 o 
   8   8   3       15.55        8.73     10.59 o 
   9   8   3       28.18       29.49     13.31 o 
 -10   9   3        0.02       17.61     10.16 o 
  -9   9   3       80.36       99.05     16.17 o 
  -8   9   3        0.21       -2.29      8.02 o 
  -7   9   3      340.15      356.83     23.19 o 
  -6   9   3      439.85      384.74     22.04 o 
  -5   9   3      360.65      316.75     17.75 o 
  -4   9   3       31.53       24.62      7.44 o 
  -3   9   3      231.55      273.67     15.46 o 
  -2   9   3      280.65      329.63     16.17 o 
  -1   9   3       10.15       10.16      5.87 o 
   0   9   3      967.82      901.80     47.59 o 
   1   9   3       26.41       32.78      7.59 o 
   2   9   3      120.76       99.62     10.31 o 
   3   9   3      262.64      213.12     14.46 o 
   4   9   3      234.89      239.46     16.17 o 
   5   9   3      333.24      320.90     20.90 o 
   6   9   3       74.74       51.24     11.02 o 
   7   9   3       10.32       18.18      9.16 o 
   8   9   3       15.20        5.87     14.31 o 
   9   9   3       20.27       51.96     13.03 o 
 -10  10   3        0.00        3.29     10.88 o 
  -9  10   3       72.41       93.47     15.46 o 
  -8  10   3       60.30       66.27     13.31 o 
  -7  10   3        1.14       -7.59      7.87 o 
  -6  10   3        5.14        6.15      8.30 o 
  -5  10   3        1.53        9.16      7.01 o 
  -4  10   3      153.10      155.44     13.45 o 
  -3  10   3      615.81      555.21     22.04 o 
  -2  10   3      121.51      109.21     11.16 o 
  -1  10   3      111.44       85.02     10.45 o 
   0  10   3      207.39      250.68     12.02 o 
   1  10   3      160.80      141.99     11.45 o 
   2  10   3      346.71      362.98     18.03 o 
   3  10   3      162.16      161.60     12.60 o 
   4  10   3        4.81       15.89      7.59 o 
   5  10   3        0.14       -7.16      7.87 o 
   6  10   3       38.25       35.35     11.16 o 
   7  10   3       24.46       18.75     10.59 o 
   8  10   3        0.10        6.15     10.31 o 
   9  10   3        3.67       -8.02     12.60 o 
 -10  11   3        1.87      -12.31     12.31 o 
  -9  11   3        6.13       19.61     10.59 o 
  -8  11   3        0.86       -9.59      9.59 o 
  -7  11   3        2.51        7.30      9.73 o 
  -6  11   3       15.82       20.47      9.59 o 
  -5  11   3      553.31      543.33     26.05 o 
  -4  11   3        3.32       -6.01      7.16 o 
  -3  11   3      123.34      135.69     13.03 o 
  -2  11   3        3.15       -3.01      5.73 o 
  -1  11   3      273.83      281.11     16.17 o 
   0  11   3      389.49      395.20     12.88 o 
   1  11   3      118.20      154.30     12.88 o 
   2  11   3      145.52      144.56     12.31 o 
   3  11   3       18.74      -10.16     10.16 o 
   4  11   3      135.38      130.39     12.31 o 
   5  11   3       68.38       92.61     13.45 o 
   6  11   3      174.05      147.57     15.03 o 
   7  11   3        0.51       -9.02      9.02 o 
   8  11   3       10.80        9.30     11.45 o 
 -10  12   3       10.65      -11.45     14.31 o 
  -9  12   3        2.43       -1.43     11.31 o 
  -8  12   3        6.22        7.01      9.02 o 
  -7  12   3       22.41       17.61     10.31 o 
  -6  12   3       27.85       35.07      9.16 o 
  -5  12   3       49.41       37.79     12.02 o 
  -4  12   3       63.65       85.16     10.88 o 
  -3  12   3       42.19       30.63      8.59 o 
  -2  12   3      119.09      115.65     11.59 o 
  -1  12   3      415.46      414.37     19.90 o 
   0  12   3       41.33       31.94     11.88 o 
   1  12   3      318.32      320.04     18.46 o 
   2  12   3      331.56      290.27     18.75 o 
   3  12   3      111.16      101.19     13.88 o 
   4  12   3       28.66       21.18     10.45 o 
   5  12   3        0.17        1.15      8.59 o 
   6  12   3        0.26       -6.30      8.16 o 
   7  12   3        3.90       14.31     11.45 o 
   8  12   3        0.01       -3.15     11.16 o 
  -9  13   3       40.61       56.54     12.45 o 
  -8  13   3       17.77       24.76     10.02 o 
  -7  13   3       56.15       39.36     15.03 o 
  -6  13   3       14.75        8.30      8.87 o 
  -5  13   3      137.95      184.21     16.17 o 
  -4  13   3       12.46       17.03      8.02 o 
  -3  13   3        6.25       19.90      7.44 o 
  -2  13   3        1.66        5.44      5.87 o 
  -1  13   3       13.74       12.45      7.87 o 
   0  13   3      202.83      185.75     10.61 o 
   1  13   3       29.99       27.34      8.87 o 
   2  13   3      604.75      598.01     26.05 o 
   3  13   3      306.57      336.50     21.18 o 
   4  13   3      331.00      311.88     21.04 o 
   5  13   3      186.32      208.40     17.89 o 
   6  13   3        0.32       -4.01      8.87 o 
   7  13   3        2.28       -1.43     11.16 o 
   8  13   3        1.20        0.00      8.73 o 
  -9  14   3        8.31       11.74     11.02 o 
  -8  14   3       22.26       27.34     11.16 o 
  -7  14   3        4.15       20.61     10.45 o 
  -6  14   3       18.02       16.32      8.73 o 
  -5  14   3        8.37        6.87      8.44 o 
  -4  14   3      143.60      169.61     16.89 o 
  -3  14   3        4.38       -4.01      8.44 o 
  -2  14   3        4.82        4.87      5.30 o 
  -1  14   3       55.11       48.95     10.59 o 
   0  14   3      322.18      327.21     30.70 o 
   1  14   3        0.05        5.87      8.02 o 
   2  14   3      144.75      144.85     15.03 o 
   3  14   3       52.30       39.50     12.60 o 
   4  14   3      189.20      225.00     18.75 o 
   5  14   3        8.83       11.59     10.73 o 
   6  14   3        5.85        1.43     10.45 o 
   7  14   3        0.24        3.15     11.02 o 
  -8  15   3       19.38       27.05      8.59 o 
  -7  15   3       37.77       37.64     12.45 o 
  -6  15   3        7.07        8.02     10.73 o 
  -5  15   3      150.97      150.72     17.61 o 
  -4  15   3       24.98       19.61     11.16 o 
  -3  15   3       37.44       48.09     11.16 o 
  -2  15   3       16.66       19.04      9.30 o 
  -1  15   3      106.37      106.63     13.74 o 
   0  15   3        0.36        0.53      4.99 o 
   1  15   3      147.16      128.10     14.46 o 
   2  15   3       20.61        3.29      9.16 o 
   3  15   3      146.25      167.46     15.17 o 
   4  15   3      176.34      183.21     17.03 o 
   5  15   3      198.19      180.63     19.61 o 
   6  15   3       55.84       35.78     15.46 o 
   7  15   3        8.25       21.18     10.73 o 
  -8  16   3        5.53        6.73     12.02 o 
  -7  16   3       20.87       27.48     10.59 o 
  -6  16   3        0.28      -11.31     11.31 o 
  -5  16   3      105.56      106.92     15.60 o 
  -4  16   3       32.14       27.05     10.73 o 
  -3  16   3       43.38       15.32     11.16 o 
  -2  16   3       66.65       38.65     12.02 o 
  -1  16   3       16.21       28.91     10.02 o 
   0  16   3        9.74        9.25      6.21 o 
   1  16   3      327.73      299.58     20.75 o 
   2  16   3        0.00       -4.72      7.73 o 
   3  16   3        1.73       10.02      7.73 o 
   4  16   3       28.50       32.20     10.45 o 
   5  16   3       24.43       36.21     11.88 o 
   6  16   3       31.66       50.10     15.03 o 
  -7  17   3       33.32       51.38     12.60 o 
  -6  17   3       29.88       44.51     15.03 o 
  -5  17   3       16.82       19.47      9.88 o 
  -4  17   3        0.30       -3.86      8.59 o 
  -3  17   3       91.61      126.96     15.60 o 
  -2  17   3        1.13       -3.58      9.88 o 
  -1  17   3        0.71       -8.87      8.87 o 
   0  17   3       19.05       25.36      6.97 o 
   1  17   3       33.65       25.33     11.31 o 
   2  17   3        0.02       -9.73      9.73 o 
   3  17   3      129.79      124.38     17.03 o 
   4  17   3        3.26        5.73     10.88 o 
   5  17   3       13.48       30.49     11.45 o 
   6  17   3       15.09       33.06     15.89 o 
  -7  18   3        0.01       -8.16     12.02 o 
  -6  18   3        0.93      -13.60     13.60 o 
  -5  18   3        7.37        4.44     10.59 o 
  -4  18   3       30.53       14.03     13.60 o 
  -3  18   3        9.73        6.73      8.02 o 
  -2  18   3       25.69       20.90     10.45 o 
  -1  18   3      114.41      158.59     16.75 o 
   0  18   3      118.82      111.93     11.44 o 
   1  18   3        2.59       11.59     10.31 o 
   2  18   3        1.39       10.59      8.16 o 
   3  18   3       32.52        7.01     10.73 o 
   4  18   3        3.24       19.61      7.59 o 
   5  18   3        7.99       -3.15     12.45 o 
  -6  19   3       34.41       54.96     14.46 o 
  -5  19   3        9.31       31.35     11.16 o 
  -4  19   3       24.36       17.89     12.60 o 
  -3  19   3        2.23       -4.15     12.45 o 
  -2  19   3      112.20      106.06     16.32 o 
  -1  19   3        3.11      -10.45     10.45 o 
   0  19   3      102.22      103.55     10.47 o 
   1  19   3        0.13       -8.73      8.73 o 
   2  19   3        0.48        2.86     12.17 o 
   3  19   3       21.03       34.35     10.88 o 
   4  19   3        8.57       28.63      9.59 o 
   5  19   3       35.65       44.23     17.32 o 
  -5  20   3        8.32       33.21     11.02 o 
  -4  20   3        6.81       -4.58     11.02 o 
  -3  20   3       32.28       56.68     13.03 o 
  -2  20   3        2.83        0.00     11.74 o 
  -1  20   3       11.25        4.44     12.17 o 
   0  20   3        3.89       17.48      6.88 o 
   1  20   3        3.68        5.87     11.16 o 
   2  20   3       15.32      -12.02     13.17 o 
   3  20   3       10.04       17.46     13.31 o 
   4  20   3       19.02       -9.88     12.02 o 
  -4  21   3        0.19        5.01      8.73 o 
  -3  21   3        2.66       29.34      9.73 o 
  -2  21   3        0.58       -7.73     12.02 o 
  -1  21   3        2.66        7.73      9.88 o 
   0  21   3        3.12        5.13      8.10 o 
   1  21   3        0.45       -4.72     13.03 o 
   2  21   3       13.74        0.00     13.03 o 
  -2  22   3        9.85       -3.29     12.45 o 
  -1  22   3        4.52       -3.29     12.45 o 
   0  22   3       30.15       28.21      9.86 o 
 -10   0   4       59.93       57.11     17.03 o 
  -8   0   4      175.01      180.49     17.75 o 
  -6   0   4      752.09      768.76     26.62 o 
  -4   0   4        5.82        6.15      4.44 o 
  -2   0   4     1055.36     1039.00     23.19 o 
   0   0   4      560.21      626.67     12.95 o 
   2   0   4      181.85      176.77     11.16 o 
   4   0   4        5.27        3.29      5.58 o 
   6   0   4     1718.06     1756.66     46.95 o 
   8   0   4      230.99      232.45     22.47 o 
 -11   1   4        0.01       -7.44     10.45 o 
 -10   1   4      245.70      228.58     23.47 o 
  -9   1   4       17.93       44.51      9.73 o 
  -8   1   4      178.21      161.60     16.17 o 
  -7   1   4        1.76        6.73      7.16 o 
  -6   1   4        2.90        0.00      5.58 o 
  -5   1   4      685.20      694.33     23.62 o 
  -4   1   4      652.08      668.57     21.33 o 
  -3   1   4      160.76      185.07     11.16 o 
  -2   1   4      393.98      384.02     14.74 o 
  -1   1   4     3278.88     3397.38     40.94 o 
   0   1   4      897.90      970.16     33.49 o 
   1   1   4       44.03       63.98      7.44 o 
   2   1   4      994.86     1028.69     25.05 o 
   3   1   4      346.76      363.98     17.46 o 
   4   1   4      641.17      639.51     24.19 o 
   5   1   4       90.82       87.60     11.16 o 
   6   1   4      612.24      603.02     29.49 o 
   7   1   4      153.04      142.56     19.90 o 
   8   1   4        5.35        1.43     12.45 o 
   9   1   4        6.54        1.72     12.17 o 
 -11   2   4       37.91       11.59     15.74 o 
 -10   2   4        0.56       18.89     10.16 o 
  -9   2   4       10.98       11.45     11.88 o 
  -8   2   4       50.79       35.64     11.31 o 
  -7   2   4       21.09       23.19      7.87 o 
  -6   2   4        2.12        5.01      5.01 o 
  -5   2   4      155.12      181.63     12.17 o 
  -4   2   4        7.86       26.91      5.58 o 
  -3   2   4      116.96      138.98      9.59 o 
  -2   2   4       22.48       -2.72      4.29 o 
  -1   2   4      678.61      776.35     20.04 o 
   0   2   4      770.88      875.22     15.12 o 
   1   2   4      570.21      651.39     18.89 o 
   2   2   4      176.85      195.09     11.45 o 
   3   2   4       25.70       42.80      7.01 o 
   4   2   4      743.89      799.68     26.62 o 
   5   2   4      203.04      189.79     16.89 o 
   6   2   4      511.05      543.19     27.05 o 
   7   2   4      217.55      229.87     21.04 o 
   8   2   4       70.88       88.88     16.46 o 
   9   2   4       66.97       52.82     13.60 o 
 -11   3   4       26.79       13.17     13.60 o 
 -10   3   4       11.20       24.76     10.59 o 
  -9   3   4      117.08      131.82     15.03 o 
  -8   3   4        4.23        2.29      9.30 o 
  -7   3   4       10.58       14.60      6.58 o 
  -6   3   4       88.05      108.49     12.02 o 
  -5   3   4       83.59       79.15      9.88 o 
  -4   3   4      211.68      182.78     12.02 o 
  -3   3   4      922.24     1014.81     24.76 o 
  -2   3   4      163.12      118.37      8.73 o 
  -1   3   4       31.07       47.38      6.01 o 
   0   3   4     1890.74     1913.72     32.28 o 
   1   3   4       16.44       15.03      4.58 o 
   2   3   4     3887.57     3901.35     49.09 o 
   3   3   4      177.40      237.17     13.31 o 
   4   3   4      643.15      695.76     25.19 o 
   5   3   4      274.44      240.89     18.03 o 
   6   3   4        8.14       11.16      8.44 o 
   7   3   4       56.19       48.66     13.74 o 
   8   3   4       18.21       23.33     12.17 o 
   9   3   4        0.21      -11.74     11.74 o 
 -11   4   4        1.08        6.58     11.88 o 
 -10   4   4       80.19       54.25     19.04 o 
  -9   4   4        8.16        6.44     10.45 o 
  -8   4   4      211.55      231.30     19.90 o 
  -7   4   4       60.25       33.64     11.59 o 
  -6   4   4      429.73      440.70     21.04 o 
  -5   4   4       69.61       57.68      9.16 o 
  -4   4   4      569.43      545.76     19.90 o 
  -3   4   4      276.66      307.59     14.03 o 
  -2   4   4     1273.58     1387.52     28.34 o 
  -1   4   4     3107.59     3167.80     40.79 o 
   0   4   4     1620.65     1826.60     53.17 o 
   1   4   4       12.83        8.73      3.86 o 
   2   4   4        2.48        2.43      4.87 o 
   3   4   4      178.26      209.26     12.88 o 
   4   4   4       26.72       22.19      8.87 o 
   5   4   4      255.17      270.95     18.46 o 
   6   4   4      173.45      183.50     16.46 o 
   7   4   4        4.41       16.75     10.02 o 
   8   4   4      135.26      118.66     17.75 o 
   9   4   4       16.24       33.21     11.02 o 
 -11   5   4        2.72       11.74      9.30 o 
 -10   5   4        0.40       20.75      9.16 o 
  -9   5   4        0.77       -4.87      9.02 o 
  -8   5   4       84.63       93.18     14.17 o 
  -7   5   4       14.82       17.18      6.87 o 
  -6   5   4       77.50       71.42     10.88 o 
  -5   5   4      193.71      220.85     14.17 o 
  -4   5   4      185.76      165.32     11.88 o 
  -3   5   4      702.18      767.33     22.61 o 
  -2   5   4        5.50        2.72      4.44 o 
  -1   5   4      313.32      370.71     15.32 o 
   0   5   4     1029.94      938.68     21.54 o 
   1   5   4       93.12       93.04      8.87 o 
   2   5   4     1038.12     1030.69     27.05 o 
   3   5   4      400.97      420.52     18.61 o 
   4   5   4        3.90        1.72      6.58 o 
   5   5   4       22.53       29.20      9.30 o 
   6   5   4       42.50       62.12     11.16 o 
   7   5   4       42.27       40.22     11.59 o 
   8   5   4       72.18       48.66     14.17 o 
   9   5   4       10.85       -1.57     12.45 o 
 -11   6   4        0.09       -4.72     11.88 o 
 -10   6   4       40.93       52.82     16.03 o 
  -9   6   4      102.49      104.20     15.74 o 
  -8   6   4      244.65      281.11     20.18 o 
  -7   6   4       43.86       64.12     10.31 o 
  -6   6   4      630.00      621.62     26.05 o 
  -5   6   4      404.33      372.43     18.75 o 
  -4   6   4       87.13       81.01      9.59 o 
  -3   6   4      548.66      637.51     20.90 o 
  -2   6   4      444.77      529.73     18.32 o 
  -1   6   4      755.44      898.44     23.47 o 
   0   6   4       27.76       16.73      5.94 o 
   1   6   4       34.56       35.21      6.44 o 
   2   6   4     1210.28     1268.01     30.49 o 
   3   6   4      147.16      125.53     11.59 o 
   4   6   4      944.72     1017.24     30.92 o 
   5   6   4        3.14       -7.59      9.02 o 
   6   6   4      262.09      276.53     20.32 o 
   7   6   4       38.06       30.20     13.17 o 
   8   6   4      183.15      189.79     20.75 o 
   9   6   4        0.42        3.44     10.45 o 
 -11   7   4        9.09        0.00     11.16 o 
 -10   7   4        0.92       -2.86     10.88 o 
  -9   7   4       31.06       35.50     13.03 o 
  -8   7   4       86.88       67.56     14.31 o 
  -7   7   4        0.17       -4.01      8.16 o 
  -6   7   4      129.83      140.70     13.88 o 
  -5   7   4      359.32      367.13     19.47 o 
  -4   7   4      480.65      472.34     20.47 o 
  -3   7   4       16.44       12.17      5.44 o 
  -2   7   4       43.45       75.14      8.44 o 
  -1   7   4       77.96       66.70      7.59 o 
   0   7   4       65.38       29.65      4.29 o 
   1   7   4       38.14       67.70      7.59 o 
   2   7   4        0.09        5.73      5.15 o 
   3   7   4      692.89      741.57     25.76 o 
   4   7   4        1.76       -0.86      6.44 o 
   5   7   4        6.33       18.32      7.44 o 
   6   7   4       35.29       46.80     10.59 o 
   7   7   4        3.59       13.45      8.44 o 
   8   7   4        0.07       -1.43     10.31 o 
   9   7   4        4.73       25.76     10.73 o 
 -11   8   4        2.94       -6.58     12.88 o 
 -10   8   4        0.44       20.47     11.02 o 
  -9   8   4        2.48       -6.58      9.73 o 
  -8   8   4       73.78       70.85     13.03 o 
  -7   8   4      119.03      101.62     14.46 o 
  -6   8   4       58.43       61.83     11.88 o 
  -5   8   4      141.97      156.59     13.45 o 
  -4   8   4      635.99      614.90     23.62 o 
  -3   8   4       11.55        7.87      5.44 o 
  -2   8   4      250.90      245.47     14.60 o 
  -1   8   4        0.01        0.00      4.44 o 
   0   8   4        0.61        6.24      4.65 o 
   1   8   4      494.60      447.57     19.18 o 
   2   8   4      119.23      110.78     10.59 o 
   3   8   4      164.66      173.76     13.60 o 
   4   8   4      539.11      525.01     23.47 o 
   5   8   4      119.74      108.21     13.88 o 
   6   8   4      118.78      138.69     16.60 o 
   7   8   4       63.31       51.81     13.03 o 
   8   8   4      123.16      134.69     18.03 o 
   9   8   4        3.35        0.00      9.73 o 
 -10   9   4       28.67       43.51     12.74 o 
  -9   9   4        0.03       -2.72      8.44 o 
  -8   9   4       12.05       11.59      8.02 o 
  -7   9   4       30.78       35.50     10.88 o 
  -6   9   4     1439.00     1401.83     40.22 o 
  -5   9   4      145.32      144.99     13.88 o 
  -4   9   4      827.96      841.47     27.77 o 
  -3   9   4       19.08       16.75      7.30 o 
  -2   9   4       61.60       55.39      7.30 o 
  -1   9   4        9.35        9.88      5.87 o 
   0   9   4      110.06       73.52      6.62 o 
   1   9   4       33.67       37.64      8.16 o 
   2   9   4        6.72        4.01      6.30 o 
   3   9   4       14.59       22.90      7.30 o 
   4   9   4      101.83      104.34     13.74 o 
   5   9   4        1.65        9.88      6.73 o 
   6   9   4       77.72       70.13     13.31 o 
   7   9   4       18.25        5.58     11.74 o 
   8   9   4       74.52       53.82     14.89 o 
 -10  10   4       31.51       19.90     16.75 o 
  -9  10   4        3.75      -10.88     10.88 o 
  -8  10   4        0.28       -3.72      9.45 o 
  -7  10   4      177.81      174.05     16.60 o 
  -6  10   4      228.53      238.31     16.60 o 
  -5  10   4       44.35       53.96     10.88 o 
  -4  10   4      344.17      326.77     18.75 o 
  -3  10   4        7.29        0.00      7.01 o 
  -2  10   4      130.55      123.24     11.59 o 
  -1  10   4       13.15       19.90      7.59 o 
   0  10   4        1.14        4.50      5.80 o 
   1  10   4      732.86      726.11     26.05 o 
   2  10   4       32.28       19.75      7.87 o 
   3  10   4       31.21       22.33      9.73 o 
   4  10   4       44.85       43.08     10.31 o 
   5  10   4       56.67       39.79     10.31 o 
   6  10   4      282.64      266.65     21.33 o 
   7  10   4        0.22       11.45      8.02 o 
   8  10   4       16.85       42.08     12.74 o 
 -10  11   4        2.12       -8.02     11.88 o 
  -9  11   4        1.80       18.32      8.44 o 
  -8  11   4        2.12       -8.87      8.87 o 
  -7  11   4        8.30       29.77      6.73 o 
  -6  11   4        8.04       15.60      7.44 o 
  -5  11   4       74.49       85.02     11.31 o 
  -4  11   4        5.99       13.03      6.87 o 
  -3  11   4      160.62      186.93     13.88 o 
  -2  11   4      540.18      512.27     22.19 o 
  -1  11   4      247.77      271.66     16.32 o 
   0  11   4        0.90        3.05     11.16 o 
   1  11   4       28.11       25.05      8.73 o 
   2  11   4       88.77       87.88     11.59 o 
   3  11   4      498.68      449.72     22.04 o 
   4  11   4      122.11      115.65     14.17 o 
   5  11   4       36.54       44.08      9.73 o 
   6  11   4       28.36       30.34     10.16 o 
   7  11   4        3.10       -4.29     11.31 o 
   8  11   4        2.65        0.00     10.31 o 
  -9  12   4       14.36       11.16     10.45 o 
  -8  12   4       38.87       61.55     13.17 o 
  -7  12   4       22.58       19.32     11.16 o 
  -6  12   4       16.23        3.58      8.87 o 
  -5  12   4       79.56       80.01     13.17 o 
  -4  12   4        2.91        1.00      7.73 o 
  -3  12   4       10.22        5.58      6.44 o 
  -2  12   4        1.92        3.58      6.87 o 
  -1  12   4      305.54      314.32     18.18 o 
   0  12   4      116.62      123.22      9.05 o 
   1  12   4      237.01      223.00     16.46 o 
   2  12   4       74.80       70.99     12.45 o 
   3  12   4        9.41       33.49      7.87 o 
   4  12   4       47.10       55.96     10.16 o 
   5  12   4       41.56       27.48     11.31 o 
   6  12   4      105.50      117.08     14.74 o 
   7  12   4        2.45       12.17     10.73 o 
   8  12   4        8.27       25.48      9.73 o 
  -9  13   4       10.75       14.74     10.31 o 
  -8  13   4        0.83        6.01     10.73 o 
  -7  13   4       21.46       16.17      9.88 o 
  -6  13   4        4.14        1.29     10.88 o 
  -5  13   4       24.98       18.03     10.16 o 
  -4  13   4        3.69        4.15      8.44 o 
  -3  13   4       54.77       63.84     10.59 o 
  -2  13   4       36.51       36.78     10.88 o 
  -1  13   4        8.68       25.76      7.59 o 
   0  13   4      795.32      842.94     21.29 o 
   1  13   4      172.71      186.07     17.03 o 
   2  13   4     1176.99     1181.98     37.07 o 
   3  13   4       13.26       -1.15     10.59 o 
   4  13   4       77.51       89.03     12.60 o 
   5  13   4       14.20       18.46     11.31 o 
   6  13   4        8.56        8.59      9.30 o 
   7  13   4        0.36        4.72      9.16 o 
  -9  14   4        4.81      -11.59     11.59 o 
  -8  14   4       53.84       66.41     13.74 o 
  -7  14   4        4.89        4.29      8.16 o 
  -6  14   4       48.53       34.92     10.73 o 
  -5  14   4       16.96       21.47      8.73 o 
  -4  14   4        3.91        6.73      7.73 o 
  -3  14   4        1.14       11.74      7.30 o 
  -2  14   4      100.35       95.61     14.31 o 
  -1  14   4       10.81        2.00      8.87 o 
   0  14   4      273.23      267.47     25.12 o 
   1  14   4        1.30       -9.88      9.88 o 
   2  14   4       30.25       13.17     12.02 o 
   3  14   4       83.33       78.72     12.31 o 
   4  14   4      165.13      129.68     16.46 o 
   5  14   4        1.55       -9.73      9.73 o 
   6  14   4        0.01      -11.16     11.16 o 
   7  14   4        2.70       16.46      9.59 o 
  -8  15   4        5.80        8.02     12.45 o 
  -7  15   4        3.14       -8.44     10.45 o 
  -6  15   4       13.77       30.06     10.45 o 
  -5  15   4        0.75        8.87      9.45 o 
  -4  15   4       50.09       46.66     13.60 o 
  -3  15   4      197.85      207.40     18.46 o 
  -2  15   4      101.35      112.50     14.46 o 
  -1  15   4        5.16        6.58      9.73 o 
   0  15   4      545.95      530.82     19.02 o 
   1  15   4       45.59       45.95     11.59 o 
   2  15   4      402.81      371.00     23.76 o 
   3  15   4        2.95       -3.72     10.59 o 
   4  15   4        7.67       20.18      8.44 o 
   5  15   4       46.43       23.33     13.17 o 
   6  15   4        3.27       19.04     11.02 o 
  -8  16   4       32.29       49.09     14.89 o 
  -7  16   4       19.37       20.32     11.59 o 
  -6  16   4       54.58       69.28     15.46 o 
  -5  16   4       99.37      125.24     17.03 o 
  -4  16   4        2.74        3.86      9.16 o 
  -3  16   4       77.51       72.28     13.31 o 
  -2  16   4       36.22       51.24     10.59 o 
  -1  16   4        0.34       16.46      7.30 o 
   0  16   4       38.23       47.80      7.79 o 
   1  16   4       88.20       62.26     13.03 o 
   2  16   4       25.24       41.08      9.88 o 
   3  16   4        1.29        1.29      9.73 o 
   4  16   4       55.86       51.10     15.17 o 
   5  16   4       28.99       26.05     11.74 o 
   6  16   4       18.17       26.48     11.31 o 
  -7  17   4        0.11        3.29     11.59 o 
  -6  17   4        0.14       -8.87     10.73 o 
  -5  17   4       82.09       91.46     13.88 o 
  -4  17   4      223.84      197.24     19.47 o 
  -3  17   4       93.39      125.67     17.89 o 
  -2  17   4       30.50       37.07     10.31 o 
  -1  17   4       52.88       62.98     10.88 o 
   0  17   4       62.42       66.23      9.51 o 
   1  17   4        0.77        2.58      7.87 o 
   2  17   4      148.37      158.59     16.46 o 
   3  17   4       75.34       66.99     16.03 o 
   4  17   4        8.70      -13.45     13.45 o 
   5  17   4       13.32       40.36     10.59 o 
  -6  18   4       26.42       25.76     10.88 o 
  -5  18   4        5.10        7.59     12.17 o 
  -4  18   4      190.62      205.54     21.18 o 
  -3  18   4       31.46       29.34     12.02 o 
  -2  18   4      214.61      252.06     22.90 o 
  -1  18   4       29.08       25.48     10.02 o 
   0  18   4        1.56        4.56      6.66 o 
   1  18   4       10.06        9.45     10.59 o 
   2  18   4       12.46       29.49     11.59 o 
   3  18   4        0.15      -10.31     11.74 o 
   4  18   4      133.75      134.26     21.61 o 
   5  18   4        2.02       -1.72     11.31 o 
  -6  19   4       34.84       32.35     16.32 o 
  -5  19   4       48.57       37.07     14.60 o 
  -4  19   4       88.28      123.09     17.03 o 
  -3  19   4       15.04        0.00     12.17 o 
  -2  19   4        8.48        2.86     12.45 o 
  -1  19   4       10.46       22.90      9.73 o 
   0  19   4        9.24       10.98      7.50 o 
   1  19   4       16.06       15.89      9.88 o 
   2  19   4        7.54       16.32      9.59 o 
   3  19   4        2.17        6.30     10.59 o 
   4  19   4        0.05       -6.58     11.59 o 
  -5  20   4        7.44       13.60     11.31 o 
  -4  20   4       92.30      122.52     17.18 o 
  -3  20   4        0.20        7.87     10.16 o 
  -2  20   4       80.88       83.45     18.46 o 
  -1  20   4       11.07       38.07     10.73 o 
   0  20   4        4.64       -6.28      7.12 o 
   1  20   4       28.76       35.35     11.16 o 
   2  20   4       15.79       12.60     11.88 o 
   3  20   4        2.05       13.17     10.16 o 
  -3  21   4        3.35       10.02     10.88 o 
  -2  21   4       34.89       54.10     14.17 o 
  -1  21   4       23.75       32.35     13.88 o 
   0  21   4       35.98       51.45     11.28 o 
   1  21   4       78.49       66.99     15.89 o 
 -11   0   5       11.19       40.79     10.16 o 
  -9   0   5       34.34       37.07     11.02 o 
  -7   0   5        6.26       11.31      8.59 o 
  -5   0   5      278.64      309.74     16.89 o 
  -3   0   5      383.78      411.36     17.46 o 
  -1   0   5      804.31      852.64     23.47 o 
   1   0   5      883.93      850.20     24.48 o 
   3   0   5      995.26     1098.82     32.63 o 
   5   0   5      367.01      376.44     22.76 o 
   7   0   5        0.83       -9.02      9.02 o 
   9   0   5       16.04       21.47     11.59 o 
 -11   1   5        0.84        0.00     11.16 o 
 -10   1   5       38.88       68.70     13.45 o 
  -9   1   5        0.04        6.58      8.44 o 
  -8   1   5       28.35       26.62     10.88 o 
  -7   1   5      151.36      179.34     15.46 o 
  -6   1   5       91.29       98.76     11.74 o 
  -5   1   5       30.04       39.79      7.16 o 
  -4   1   5      116.27       94.47     10.16 o 
  -3   1   5     1054.26     1098.68     27.77 o 
  -2   1   5      128.38      160.74     11.31 o 
  -1   1   5     2287.14     2598.28     40.36 o 
   0   1   5       75.73       76.69     10.38 o 
   1   1   5       19.78       20.90      6.87 o 
   2   1   5      446.16      452.15     18.46 o 
   3   1   5       70.23       68.85     11.45 o 
   4   1   5       93.48      109.93     12.17 o 
   5   1   5        1.45        3.29      9.45 o 
   6   1   5      562.91      562.65     30.06 o 
   7   1   5      282.30      260.36     21.47 o 
   8   1   5       23.53       22.19     13.03 o 
   9   1   5        0.61      -12.88     12.88 o 
 -11   2   5        0.43       -6.15     10.88 o 
 -10   2   5       27.01       44.66     12.60 o 
  -9   2   5       79.58       91.89     13.45 o 
  -8   2   5      137.60      113.79     13.74 o 
  -7   2   5       12.83       18.46      8.73 o 
  -6   2   5       33.35       46.09      9.02 o 
  -5   2   5        0.05       -2.15      5.15 o 
  -4   2   5      220.48      208.83     13.88 o 
  -3   2   5        1.64        5.87      4.44 o 
  -2   2   5      172.35      150.00     11.59 o 
  -1   2   5      594.30      637.94     20.75 o 
   0   2   5        0.04        3.47      3.74 o 
   1   2   5     2080.84     1925.13     37.21 o 
   2   2   5      250.57      294.57     15.17 o 
   3   2   5     1290.60     1323.97     34.07 o 
   4   2   5        3.75        2.86      7.16 o 
   5   2   5       39.58       28.20     11.45 o 
   6   2   5      234.84      221.71     19.47 o 
   7   2   5      135.28      126.53     18.18 o 
   8   2   5        5.73      -10.02     11.02 o 
   9   2   5        8.23        3.58     11.88 o 
 -11   3   5       46.37       38.65     14.74 o 
 -10   3   5      112.65       81.87     14.17 o 
  -9   3   5       54.44       68.70     11.02 o 
  -8   3   5        2.83       -5.30      7.87 o 
  -7   3   5       51.01       42.37     11.31 o 
  -6   3   5       24.88       18.18      7.16 o 
  -5   3   5      144.53      133.40     12.60 o 
  -4   3   5      639.72      716.95     23.62 o 
  -3   3   5     1297.90     1302.50     30.06 o 
  -2   3   5     4881.33     5326.94     59.26 o 
  -1   3   5     4815.54     4772.45     55.25 o 
   0   3   5      351.62      397.12     11.99 o 
   1   3   5        0.32       -5.01      5.01 o 
   2   3   5      117.80      125.53     11.45 o 
   3   3   5       16.73       25.48      6.58 o 
   4   3   5       36.86       43.66      9.02 o 
   5   3   5       89.82       86.45     13.03 o 
   6   3   5      205.73      239.03     19.18 o 
   7   3   5      166.77      154.58     18.89 o 
   8   3   5        1.17        0.00      9.30 o 
   9   3   5       48.97       60.83     15.60 o 
 -11   4   5        0.05       11.74     10.31 o 
 -10   4   5       11.50       22.47     12.45 o 
  -9   4   5       24.75       26.62     11.45 o 
  -8   4   5       92.49      105.20     14.17 o 
  -7   4   5      163.32      156.73     14.46 o 
  -6   4   5       63.82       79.58     10.02 o 
  -5   4   5       70.18       69.13      9.73 o 
  -4   4   5      318.40      322.33     16.60 o 
  -3   4   5      377.66      349.81     16.60 o 
  -2   4   5       76.36      100.76     10.31 o 
  -1   4   5       54.67       66.13      8.59 o 
   0   4   5      535.67      639.67     25.69 o 
   1   4   5      153.42      126.53     11.59 o 
   2   4   5       11.90       22.19      5.44 o 
   3   4   5      506.62      553.49     22.19 o 
   4   4   5       35.13       51.24     10.02 o 
   5   4   5      167.10      160.45     17.46 o 
   6   4   5       32.32       28.48     10.45 o 
   7   4   5       75.45       56.25     14.89 o 
   8   4   5        0.76        3.15     10.59 o 
   9   4   5       10.25       10.73     13.17 o 
 -11   5   5        0.97      -10.45     10.45 o 
 -10   5   5       29.04       10.59     13.03 o 
  -9   5   5       27.15       41.94     11.02 o 
  -8   5   5        7.33       -2.29      9.30 o 
  -7   5   5      197.48      189.36     15.74 o 
  -6   5   5       69.80       81.30     10.45 o 
  -5   5   5      223.35      194.37     14.74 o 
  -4   5   5      311.75      327.06     17.46 o 
  -3   5   5      146.59      128.39     10.59 o 
  -2   5   5      446.04      476.34     19.04 o 
  -1   5   5        1.57       -3.72      5.01 o 
   0   5   5      154.64      185.54      9.05 o 
   1   5   5     1006.39     1034.56     27.20 o 
   2   5   5      289.28      256.49     15.60 o 
   3   5   5        0.23       -6.73      6.73 o 
   4   5   5        0.15       -4.58      7.16 o 
   5   5   5      109.25      115.94     14.74 o 
   6   5   5       39.60       41.08      9.45 o 
   7   5   5       34.62       33.92     11.02 o 
   8   5   5        0.02        1.57     10.45 o 
 -11   6   5        0.16        5.15     12.31 o 
 -10   6   5       19.53        4.58     13.45 o 
  -9   6   5      172.87      133.54     18.18 o 
  -8   6   5      115.13      116.37     14.60 o 
  -7   6   5        2.47        0.00      7.44 o 
  -6   6   5       12.39       12.60      8.59 o 
  -5   6   5        6.27        5.30      7.16 o 
  -4   6   5        0.26        5.58      5.58 o 
  -3   6   5      316.42      293.56     16.03 o 
  -2   6   5       80.46      114.22     10.59 o 
  -1   6   5       26.87       19.47      6.30 o 
   0   6   5       11.09       15.42      4.29 o 
   1   6   5     1401.48     1405.27     33.21 o 
   2   6   5      232.93      295.28     16.17 o 
   3   6   5     1542.50     1560.57     38.22 o 
   4   6   5        1.97       -9.02      9.02 o 
   5   6   5      169.51      179.63     16.60 o 
   6   6   5       73.79       69.13     13.45 o 
   7   6   5       39.97       37.21     15.03 o 
   8   6   5        2.30       24.33     11.59 o 
 -11   7   5        2.67        5.30     11.02 o 
 -10   7   5       37.74       36.21     13.88 o 
  -9   7   5      232.01      217.99     20.61 o 
  -8   7   5       78.71       53.96     15.17 o 
  -7   7   5       46.68       37.07     12.17 o 
  -6   7   5      110.50       97.62     14.03 o 
  -5   7   5      464.34      454.59     22.04 o 
  -4   7   5      202.28      223.72     15.46 o 
  -3   7   5     2176.13     2180.62     42.22 o 
  -2   7   5       37.30       54.82      8.44 o 
  -1   7   5      181.42      134.83     10.88 o 
   0   7   5       51.01       54.25     13.38 o 
   1   7   5        0.04       -6.15      6.15 o 
   2   7   5       21.08       37.36      8.02 o 
   3   7   5       10.11        8.16      8.16 o 
   4   7   5        0.01        6.01      7.30 o 
   5   7   5      151.56      137.26     15.17 o 
   6   7   5       32.00       35.78     11.59 o 
   7   7   5       14.39       29.06     12.45 o 
   8   7   5        0.67        9.88      9.88 o 
 -10   8   5        0.00        0.00      9.73 o 
  -9   8   5       11.38        5.73     11.59 o 
  -8   8   5       92.48      114.79     15.46 o 
  -7   8   5       78.93       86.88     15.60 o 
  -6   8   5        2.26        6.30      8.87 o 
  -5   8   5       13.29       19.90      8.44 o 
  -4   8   5      257.55      220.28     16.75 o 
  -3   8   5        2.42        0.00      7.30 o 
  -2   8   5        8.63        0.00      6.30 o 
  -1   8   5       44.41       34.49      8.16 o 
   0   8   5        3.60        2.29      3.85 o 
   1   8   5      310.89      287.98     16.75 o 
   2   8   5      120.27      116.37     12.02 o 
   3   8   5      555.56      548.05     24.90 o 
   4   8   5        0.80        3.15      8.16 o 
   5   8   5      251.41      239.17     19.75 o 
   6   8   5       15.40       -1.29     10.16 o 
   7   8   5       31.37       11.74     12.74 o 
   8   8   5        3.49        8.30      9.88 o 
 -10   9   5        7.78       13.17     10.16 o 
  -9   9   5      136.41      109.50     19.32 o 
  -8   9   5       60.87       50.53     15.03 o 
  -7   9   5      435.25      420.81     25.48 o 
  -6   9   5      131.28      131.25     14.17 o 
  -5   9   5      112.43       98.62     12.31 o 
  -4   9   5       12.26       18.03      7.44 o 
  -3   9   5      526.57      498.67     22.19 o 
  -2   9   5      128.16      125.81     11.88 o 
  -1   9   5      158.08      150.86     12.45 o 
   0   9   5       45.77       47.31      6.34 o 
   1   9   5       48.85       59.54      9.88 o 
   2   9   5       86.49       59.26     10.45 o 
   3   9   5      219.15      198.24     15.74 o 
   4   9   5       38.04       27.05      9.59 o 
   5   9   5      125.13      135.40     16.32 o 
   6   9   5       80.71       44.08     14.46 o 
   7   9   5       32.73       31.63     13.03 o 
   8   9   5        0.07      -11.02     11.02 o 
 -10  10   5        0.55      -11.02     12.74 o 
  -9  10   5        7.23       18.32     11.16 o 
  -8  10   5       25.69       41.22     10.73 o 
  -7  10   5       49.58       53.53     13.31 o 
  -6  10   5      318.09      327.49     24.33 o 
  -5  10   5      118.76      121.66     14.46 o 
  -4  10   5       20.22       22.76      9.02 o 
  -3  10   5       54.98       55.11     10.45 o 
  -2  10   5       24.20       36.93      8.16 o 
  -1  10   5      201.11      168.61     14.46 o 
   0  10   5      170.58      180.21     10.17 o 
   1  10   5     1162.73     1143.05     34.07 o 
   2  10   5        0.09        2.86      7.59 o 
   3  10   5      291.68      291.13     19.75 o 
   4  10   5        1.51       -8.87      8.87 o 
   5  10   5      237.99      286.41     20.04 o 
   6  10   5        0.98       24.76      8.30 o 
   7  10   5        0.89       26.19      9.02 o 
 -10  11   5       53.04       34.78     15.60 o 
  -9  11   5        0.25       -9.45      9.45 o 
  -8  11   5        6.41       32.78      9.73 o 
  -7  11   5      178.36      179.77     16.46 o 
  -6  11   5        7.89       -2.29      9.02 o 
  -5  11   5      160.66      172.62     15.32 o 
  -4  11   5       15.29       28.91      8.02 o 
  -3  11   5      545.44      564.94     24.05 o 
  -2  11   5       28.31       40.36      8.44 o 
  -1  11   5      169.58      205.68     15.60 o 
   0  11   5       36.97       47.40      6.98 o 
   1  11   5       14.36        0.00     11.74 o 
   2  11   5       58.58       55.68     11.74 o 
   3  11   5        4.08        1.15      7.59 o 
   4  11   5        2.04        4.72      8.02 o 
   5  11   5        5.37        2.58      8.59 o 
   6  11   5        0.15        8.59     11.02 o 
   7  11   5      109.00       96.47     18.18 o 
  -9  12   5       34.18       42.22     14.03 o 
  -8  12   5        2.31       17.75      8.87 o 
  -7  12   5        7.93       12.17     11.59 o 
  -6  12   5       11.00       13.45     12.02 o 
  -5  12   5       79.79       79.15     12.60 o 
  -4  12   5        0.65       -5.15      8.44 o 
  -3  12   5      126.08      127.67     14.03 o 
  -2  12   5       81.51       89.89     11.74 o 
  -1  12   5     1010.78     1053.17     34.21 o 
   0  12   5       26.74       15.68      8.95 o 
   1  12   5     1430.01     1426.88     40.51 o 
   2  12   5       74.87       61.98     12.17 o 
   3  12   5      360.74      379.73     24.76 o 
   4  12   5       14.53        6.15     10.88 o 
   5  12   5       32.44       32.63     13.31 o 
   6  12   5        9.18       11.88      9.16 o 
   7  12   5       23.50       -1.57     14.03 o 
  -9  13   5        0.21       20.18      9.16 o 
  -8  13   5       18.63       47.52     11.45 o 
  -7  13   5        2.44       19.61      7.16 o 
  -6  13   5        7.85       -3.72      8.87 o 
  -5  13   5        8.01       -4.58      9.02 o 
  -4  13   5        0.17        5.58      8.16 o 
  -3  13   5       49.53       49.24     10.45 o 
  -2  13   5       34.90       32.35     11.16 o 
  -1  13   5      698.19      798.10     31.06 o 
   0  13   5        0.20        3.78      5.53 o 
   1  13   5       11.17       18.32     10.88 o 
   2  13   5        0.02        2.29     10.45 o 
   3  13   5        0.30       -8.30     10.88 o 
   4  13   5        0.80       19.47      8.16 o 
   5  13   5       22.35       31.20     11.88 o 
   6  13   5        0.71      -12.02     12.60 o 
  -8  14   5       47.12       47.81     14.60 o 
  -7  14   5       27.10       42.37     14.31 o 
  -6  14   5       66.95       79.87     13.60 o 
  -5  14   5        0.82       -3.58      8.16 o 
  -4  14   5        2.24       -3.44      8.73 o 
  -3  14   5      543.92      536.17     26.62 o 
  -2  14   5       40.93       39.08     12.17 o 
  -1  14   5      194.14      212.84     19.90 o 
   0  14   5       25.40       26.12     10.59 o 
   1  14   5        4.08        0.00      9.59 o 
   2  14   5        2.68        3.58      8.02 o 
   3  14   5      133.16      184.07     17.32 o 
   4  14   5       55.67       49.38     12.02 o 
   5  14   5       49.82       46.09     14.17 o 
   6  14   5        7.13        4.87     10.88 o 
  -8  15   5        1.67       -4.72     12.02 o 
  -7  15   5        0.40        0.00     10.16 o 
  -6  15   5        0.02        5.73      8.30 o 
  -5  15   5        9.51       22.61      9.73 o 
  -4  15   5       14.57        6.30      9.73 o 
  -3  15   5       65.82       57.11     13.60 o 
  -2  15   5        1.01        1.15      8.30 o 
  -1  15   5       53.93       41.37     12.88 o 
   0  15   5        0.03       -6.60      6.60 o 
   1  15   5      123.37      124.81     14.31 o 
   2  15   5        6.61       -3.72     10.45 o 
   3  15   5       66.02       48.09     15.74 o 
   4  15   5       21.68       18.75     11.74 o 
   5  15   5        2.89       15.60     11.31 o 
   6  15   5        0.01       -6.58     11.59 o 
  -7  16   5        0.57      -11.31     11.31 o 
  -6  16   5       44.37       49.52     11.88 o 
  -5  16   5        0.57        4.29      8.73 o 
  -4  16   5        4.54       10.73      6.87 o 
  -3  16   5      134.10       89.31     17.18 o 
  -2  16   5        3.10       -6.15     10.45 o 
  -1  16   5       73.52       81.87     14.74 o 
   0  16   5       55.59       82.73     22.47 o 
   1  16   5      138.98      181.21     16.46 o 
   2  16   5        3.77       -6.58      9.88 o 
   3  16   5      301.80      364.84     26.48 o 
   4  16   5       11.67       27.20     11.74 o 
   5  16   5        2.95       11.45     11.45 o 
  -7  17   5        1.18       -4.87     10.88 o 
  -6  17   5       12.35       33.21     12.60 o 
  -5  17   5       10.62        3.01     11.74 o 
  -4  17   5        1.31       22.76     11.45 o 
  -3  17   5        0.47        0.00     10.31 o 
  -2  17   5       51.57       33.78      9.45 o 
  -1  17   5       37.59       50.95     13.31 o 
   0  17   5        9.79        6.95      7.21 o 
   1  17   5       14.33        5.44     11.45 o 
   2  17   5        0.81       -4.15     10.59 o 
   3  17   5       11.75       -8.87     14.03 o 
   4  17   5       11.07        9.59     13.45 o 
  -6  18   5        3.08       18.32      9.02 o 
  -5  18   5        3.01      -10.73     10.73 o 
  -4  18   5       73.06       57.40     16.75 o 
  -3  18   5       26.23       22.04     12.17 o 
  -2  18   5       10.53      -13.17     13.17 o 
  -1  18   5        1.02      -11.45     11.45 o 
   0  18   5        0.06        8.70     10.02 o 
   1  18   5        4.45       10.16     11.88 o 
   2  18   5        0.14      -11.59     11.59 o 
   3  18   5      144.57      168.75     21.04 o 
   4  18   5       13.03        8.30     14.03 o 
  -5  19   5       16.06       -8.02     14.31 o 
  -4  19   5        5.12      -10.88     12.45 o 
  -3  19   5       18.87       17.18     13.60 o 
  -2  19   5        6.67        4.58     13.74 o 
  -1  19   5       27.80       42.37     13.17 o 
   0  19   5        6.02        4.50      6.91 o 
   1  19   5        2.29        3.15     10.16 o 
   2  19   5       11.90       25.19     12.60 o 
   3  19   5        0.89       11.59     10.02 o 
  -4  20   5       26.80       40.79     13.17 o 
  -3  20   5        0.04       16.46     12.60 o 
  -2  20   5        0.40       -6.30     12.31 o 
  -1  20   5       10.60        4.87     11.45 o 
   0  20   5        5.56        7.96      6.46 o 
   1  20   5       26.90       37.50     15.32 o 
 -10   0   6       40.27       46.80     13.17 o 
  -8   0   6       50.14       45.66     12.88 o 
  -6   0   6     1859.33     1920.83     45.66 o 
  -4   0   6     1456.92     1425.31     35.78 o 
  -2   0   6      520.52      490.08     20.32 o 
   0   0   6     1088.50     1069.08     20.90 o 
   2   0   6        9.35        3.29      7.01 o 
   4   0   6      514.66      637.65     29.49 o 
   6   0   6      791.50      778.07     35.64 o 
   8   0   6       17.57       31.20     11.31 o 
 -11   1   6       19.09       19.18     14.60 o 
 -10   1   6        0.82        0.00     10.88 o 
  -9   1   6        4.29        6.87     10.02 o 
  -8   1   6       39.70       74.71     11.74 o 
  -7   1   6        1.15       -2.00      7.59 o 
  -6   1   6       15.43       10.88      7.87 o 
  -5   1   6        0.55       -1.57      6.44 o 
  -4   1   6       22.64       13.03      8.02 o 
  -3   1   6      125.22      160.88     13.74 o 
  -2   1   6       26.02       24.33      6.58 o 
  -1   1   6       11.82        8.02      6.73 o 
   0   1   6      209.37      200.66     10.13 o 
   1   1   6        7.90        8.16      6.58 o 
   2   1   6      394.53      352.68     19.18 o 
   3   1   6      151.80      162.60     13.45 o 
   4   1   6       44.93       38.36     10.31 o 
   5   1   6      172.13      194.52     18.18 o 
   6   1   6        2.24        2.72     13.17 o 
   7   1   6       76.59       64.84     13.60 o 
   8   1   6        7.51       22.47     10.59 o 
 -11   2   6        0.16      -12.45     12.45 o 
 -10   2   6       18.32       18.46     12.02 o 
  -9   2   6       16.38       34.35      9.02 o 
  -8   2   6       25.27       12.31     11.16 o 
  -7   2   6      155.35      133.11     15.74 o 
  -6   2   6      630.12      645.24     26.62 o 
  -5   2   6       17.62       20.61      7.59 o 
  -4   2   6      417.39      403.49     19.75 o 
  -3   2   6      216.57      233.02     15.60 o 
  -2   2   6      235.37      249.91     15.46 o 
  -1   2   6        0.26        8.73      5.73 o 
   0   2   6     1429.06     1447.85     37.00 o 
   1   2   6        0.70        9.30      5.44 o 
   2   2   6       43.27       20.32      8.87 o 
   3   2   6       69.22       85.59     11.02 o 
   4   2   6        7.67        1.15      8.44 o 
   5   2   6      126.89      120.23     15.74 o 
   6   2   6       93.79       81.44     18.75 o 
   7   2   6        1.27        3.15     11.02 o 
   8   2   6        0.70       19.18     13.31 o 
 -11   3   6       29.59       25.91     13.74 o 
 -10   3   6       11.84       15.46     12.88 o 
  -9   3   6        1.23       15.17      8.87 o 
  -8   3   6        7.00        8.59      8.59 o 
  -7   3   6       53.14       50.95     11.74 o 
  -6   3   6      223.76      222.28     17.46 o 
  -5   3   6      260.33      236.60     16.75 o 
  -4   3   6       15.39       12.45      8.02 o 
  -3   3   6        0.05        5.44      6.87 o 
  -2   3   6     1413.73     1402.41     33.64 o 
  -1   3   6     1159.99     1166.24     30.34 o 
   0   3   6      504.51      482.97     19.47 o 
   1   3   6      171.32      190.65     14.46 o 
   2   3   6        4.92        9.88      6.73 o 
   3   3   6       64.79       62.83     10.31 o 
   4   3   6      496.75      486.65     24.62 o 
   5   3   6        6.41       20.61     10.16 o 
   6   3   6       28.81       33.06     10.73 o 
   7   3   6        0.50        1.57      9.45 o 
   8   3   6       38.62       38.22     14.46 o 
 -11   4   6        0.63      -13.45     13.45 o 
 -10   4   6        1.29      -12.88     12.88 o 
  -9   4   6        0.12       29.20      9.30 o 
  -8   4   6       54.07       39.93     14.74 o 
  -7   4   6       44.07       45.95     10.16 o 
  -6   4   6      107.52      139.27     13.31 o 
  -5   4   6       21.59       17.46      8.44 o 
  -4   4   6     1302.88     1316.81     35.21 o 
  -3   4   6      197.52      212.84     14.74 o 
  -2   4   6     3852.70     3827.49     55.68 o 
  -1   4   6        5.83        3.72      6.30 o 
   0   4   6      873.79      878.85     24.48 o 
   1   4   6      221.58      226.86     14.74 o 
   2   4   6      385.53      393.04     19.61 o 
   3   4   6       14.70       18.75      7.73 o 
   4   4   6       81.64       62.12     12.88 o 
   5   4   6       10.35       16.75     10.31 o 
   6   4   6       24.32       45.09     11.31 o 
   7   4   6       10.79       20.18      9.45 o 
   8   4   6        3.55        1.72     12.17 o 
 -11   5   6        7.86        0.00      9.73 o 
 -10   5   6      195.15      187.36     23.47 o 
  -9   5   6       19.76       26.91     11.02 o 
  -8   5   6       70.49       77.29     13.60 o 
  -7   5   6       11.80        4.58      9.59 o 
  -6   5   6       39.09       37.07     10.45 o 
  -5   5   6        1.22        0.00      6.73 o 
  -4   5   6      124.87      118.51     12.31 o 
  -3   5   6       46.41       69.85      9.16 o 
  -2   5   6      368.63      425.39     20.18 o 
  -1   5   6        7.49       11.45      7.16 o 
   0   5   6        0.51       -4.19      4.19 o 
   1   5   6       67.73       84.02      9.88 o 
   2   5   6       69.87       51.10      8.87 o 
   3   5   6        0.97        6.73      7.16 o 
   4   5   6      209.79      228.01     18.75 o 
   5   5   6        3.20        8.44      8.44 o 
   6   5   6      201.84      259.50     23.19 o 
   7   5   6        0.86       -8.73     12.31 o 
   8   5   6       31.69       43.51     16.60 o 
 -10   6   6        0.70        4.87     12.74 o 
  -9   6   6       72.00       66.13     14.31 o 
  -8   6   6       70.57       73.71     14.03 o 
  -7   6   6       96.98       90.75     14.31 o 
  -6   6   6      231.80      214.13     18.61 o 
  -5   6   6        2.76        4.87      7.01 o 
  -4   6   6      713.93      685.17     26.34 o 
  -3   6   6       12.09       15.89      7.44 o 
  -2   6   6     3023.67     2952.96     51.10 o 
  -1   6   6      402.84      427.11     19.90 o 
   0   6   6      743.43      760.32     18.62 o 
   1   6   6       19.59       23.76      6.73 o 
   2   6   6       44.88       52.96      9.45 o 
   3   6   6       16.52       29.77      6.87 o 
   4   6   6        0.54        1.15      8.02 o 
   5   6   6       30.57       26.91     11.45 o 
   6   6   6       28.89        9.73     12.31 o 
   7   6   6        2.64        3.15     11.02 o 
   8   6   6        1.81        3.58     13.17 o 
 -10   7   6       12.76       21.18     10.73 o 
  -9   7   6       42.36       55.82     14.03 o 
  -8   7   6       53.29       40.94     13.74 o 
  -7   7   6      261.34      262.79     20.04 o 
  -6   7   6     1235.04     1252.69     40.22 o 
  -5   7   6      127.15      110.64     13.31 o 
  -4   7   6      220.45      197.67     15.46 o 
  -3   7   6        2.48       10.45      8.02 o 
  -2   7   6      124.56      134.11     13.31 o 
  -1   7   6       35.07       49.24      8.59 o 
   0   7   6      100.82      101.44      8.70 o 
   1   7   6        2.66        6.15      6.15 o 
   2   7   6      267.42      258.35     17.75 o 
   3   7   6      176.44      187.07     15.74 o 
   4   7   6      410.14      390.89     23.33 o 
   5   7   6        3.78       -1.29      9.88 o 
   6   7   6       35.48       71.57     12.60 o 
   7   7   6        3.47        9.45     11.59 o 
 -10   8   6       17.73       23.33     12.45 o 
  -9   8   6       70.70       36.07     16.03 o 
  -8   8   6       63.53       61.12     15.46 o 
  -7   8   6      251.76      259.64     21.33 o 
  -6   8   6      510.25      513.41     27.20 o 
  -5   8   6       38.05       33.06     11.16 o 
  -4   8   6      292.78      275.39     19.18 o 
  -3   8   6        7.14       18.03      7.16 o 
  -2   8   6      385.35      389.75     19.90 o 
  -1   8   6       47.72       60.26      9.59 o 
   0   8   6      446.14      463.91     47.45 o 
   1   8   6       89.98       87.45     12.74 o 
   2   8   6      412.12      407.64     23.76 o 
   3   8   6        0.15        5.30      8.16 o 
   4   8   6      221.08      228.87     18.32 o 
   5   8   6       31.33       34.49     10.16 o 
   6   8   6        4.89      -11.74     11.74 o 
   7   8   6       20.26       17.61     13.45 o 
 -10   9   6       16.44       30.63     14.46 o 
  -9   9   6       12.70       23.04     11.02 o 
  -8   9   6       15.27        1.43     13.74 o 
  -7   9   6       26.22        2.58     11.74 o 
  -6   9   6      272.44      299.29     21.90 o 
  -5   9   6       79.13       79.44     12.17 o 
  -4   9   6      138.92      128.96     14.60 o 
  -3   9   6      163.20      199.81     14.46 o 
  -2   9   6        0.43        0.00      6.15 o 
  -1   9   6        0.06       -2.72      5.15 o 
   0   9   6      396.51      442.77     15.74 o 
   1   9   6        1.23       -8.87      8.87 o 
   2   9   6     1356.07     1385.23     39.93 o 
   3   9   6        3.88       14.46      7.30 o 
   4   9   6      152.99      158.30     17.61 o 
   5   9   6       15.10       18.46      8.16 o 
   6   9   6       29.86       36.50     14.89 o 
   7   9   6        0.09      -11.02     13.88 o 
 -10  10   6        1.59       10.45     12.88 o 
  -9  10   6       28.50       30.06     14.03 o 
  -8  10   6       54.48       46.09     14.31 o 
  -7  10   6       95.35       52.67     13.60 o 
  -6  10   6      330.71      352.96     24.48 o 
  -5  10   6      189.65      184.21     16.75 o 
  -4  10   6       34.84       29.20     11.31 o 
  -3  10   6       16.97       -1.00      8.44 o 
  -2  10   6      309.99      308.88     19.47 o 
  -1  10   6       18.65       12.45      9.73 o 
   0  10   6      287.82      262.66     13.58 o 
   1  10   6       53.28       68.13     11.45 o 
   2  10   6      119.63      116.08     16.03 o 
   3  10   6       22.11       16.17     11.16 o 
   4  10   6      217.43      237.03     19.47 o 
   5  10   6       42.30       21.90     11.45 o 
   6  10   6       64.07       84.30     15.74 o 
   7  10   6        2.89       14.89     11.16 o 
  -9  11   6        0.49        0.00     11.31 o 
  -8  11   6       52.77       82.01     15.60 o 
  -7  11   6       86.89       76.43     15.46 o 
  -6  11   6      163.18      165.75     19.47 o 
  -5  11   6        0.99       -2.29      8.87 o 
  -4  11   6       11.75       12.02      9.16 o 
  -3  11   6       11.29        9.30      9.73 o 
  -2  11   6       11.61       11.16      8.59 o 
  -1  11   6      104.69      108.35     13.60 o 
   0  11   6        0.02        3.19     10.81 o 
   1  11   6      265.89      244.47     19.90 o 
   2  11   6       85.81       96.90     14.17 o 
   3  11   6       45.31       63.98     13.17 o 
   4  11   6       73.10       50.67     16.03 o 
   5  11   6        2.43        7.16      9.16 o 
   6  11   6       54.69       66.84     13.31 o 
  -9  12   6        0.74        0.00     11.59 o 
  -8  12   6        2.71       10.73     10.73 o 
  -7  12   6       21.37       35.50     12.02 o 
  -6  12   6      113.54       84.88     16.60 o 
  -5  12   6        0.14        9.73      9.02 o 
  -4  12   6      119.89      111.07     14.03 o 
  -3  12   6       35.58       30.77      9.88 o 
  -2  12   6      427.90      443.57     23.76 o 
  -1  12   6       44.90       29.06     11.31 o 
   0  12   6      542.17      565.32     19.58 o 
   1  12   6        0.42        3.44      8.44 o 
   2  12   6       22.27       34.21     10.02 o 
   3  12   6        0.02        7.59      8.16 o 
   4  12   6        1.78        6.73     10.45 o 
   5  12   6       12.00        5.87     11.31 o 
   6  12   6        3.67       14.46     10.88 o 
  -9  13   6        2.23       -1.72     13.88 o 
  -8  13   6       36.56       30.34     12.45 o 
  -7  13   6        2.91      -10.88     10.88 o 
  -6  13   6        7.78        1.29     10.59 o 
  -5  13   6       23.33       29.34     10.73 o 
  -4  13   6        7.14       10.88     10.02 o 
  -3  13   6        0.00       -6.73      8.30 o 
  -2  13   6        5.36       -3.29      8.87 o 
  -1  13   6      355.21      356.68     23.33 o 
   0  13   6       41.05       41.96      9.21 o 
   1  13   6      285.68      310.74     21.90 o 
   2  13   6       11.09      -11.02     12.17 o 
   3  13   6       74.54       73.86     13.45 o 
   4  13   6       74.27       82.16     16.17 o 
   5  13   6        0.32        7.73      9.88 o 
   6  13   6       28.41       25.19     12.02 o 
  -8  14   6        0.02       -3.15     10.73 o 
  -7  14   6       21.11       36.78     11.31 o 
  -6  14   6       19.13       42.94      9.30 o 
  -5  14   6        1.04       -9.02     10.88 o 
  -4  14   6       76.13       77.72     14.60 o 
  -3  14   6      134.15       98.33     16.60 o 
  -2  14   6      141.83      193.51     18.61 o 
  -1  14   6       60.19       53.25     11.59 o 
   0  14   6      331.21      339.65     16.53 o 
   1  14   6       42.85       33.78     11.74 o 
   2  14   6       21.83       23.47     11.02 o 
   3  14   6       67.04       59.40     14.46 o 
   4  14   6        1.14       -4.44     12.60 o 
   5  14   6        6.46       28.91     10.45 o 
  -8  15   6       12.64       63.98     11.31 o 
  -7  15   6        0.01       -3.01      8.87 o 
  -6  15   6        0.03       12.02      9.30 o 
  -5  15   6       36.54       35.35     13.03 o 
  -4  15   6       11.08        6.73     12.31 o 
  -3  15   6        3.52       -8.87     11.88 o 
  -2  15   6       74.11       69.28     14.46 o 
  -1  15   6        3.95        7.73      9.45 o 
   0  15   6       10.95       17.09     11.16 o 
   1  15   6        0.01       -3.86      8.73 o 
   2  15   6        2.10        5.44      8.73 o 
   3  15   6        1.49        1.43     10.73 o 
   4  15   6      108.59      116.37     16.75 o 
   5  15   6       11.91        8.44     12.88 o 
  -7  16   6        0.62        1.72     10.16 o 
  -6  16   6       14.54       18.89     12.17 o 
  -5  16   6       24.81       17.89     10.88 o 
  -4  16   6       80.91       63.98     16.89 o 
  -3  16   6       30.66       19.32     10.88 o 
  -2  16   6      122.63      155.30     19.75 o 
  -1  16   6        8.63       10.88     11.16 o 
   0  16   6       49.74       59.03     14.67 o 
   1  16   6        3.40       -2.72      9.88 o 
   2  16   6        7.26       -1.43     10.45 o 
   3  16   6      123.62      135.12     18.18 o 
   4  16   6       10.20        0.00     13.60 o 
  -6  17   6       15.07       14.89     13.17 o 
  -5  17   6        2.49       -3.01     10.88 o 
  -4  17   6       79.10       70.71     15.17 o 
  -3  17   6        0.01      -14.17     14.17 o 
  -2  17   6        0.30      -11.31     11.31 o 
  -1  17   6        9.52       13.03      9.59 o 
   0  17   6       10.81       21.17      7.23 o 
   1  17   6        0.01        8.87      8.02 o 
   2  17   6       19.36       18.18     12.31 o 
   3  17   6       18.00       23.90     12.02 o 
  -5  18   6       66.40      111.07     19.18 o 
  -4  18   6       96.84      132.25     17.32 o 
  -3  18   6        6.12        6.15     12.45 o 
  -2  18   6        2.75        0.00     13.03 o 
  -1  18   6        1.29       -3.01      9.30 o 
   0  18   6        0.44        7.67      6.94 o 
   1  18   6        2.45        0.00     10.02 o 
   2  18   6       11.49       -8.02     13.60 o 
  -4  19   6       59.52       67.42     14.03 o 
  -3  19   6        0.68       23.04     10.88 o 
  -2  19   6        0.42       11.31      9.88 o 
  -1  19   6        0.97       -1.57     10.73 o 
   0  19   6       23.60       32.68     12.38 o 
   1  19   6        0.37        9.88     10.73 o 
 -11   0   7       74.07       88.88     18.46 o 
  -9   0   7       16.40       22.04     13.17 o 
  -7   0   7      292.93      284.69     20.47 o 
  -5   0   7      259.95      258.21     17.18 o 
  -3   0   7        0.90       -8.02      8.02 o 
  -1   0   7      111.80      144.42     12.74 o 
   1   0   7       79.86       56.68     12.45 o 
   3   0   7      139.06      147.43     15.60 o 
   5   0   7      565.07      571.81     32.20 o 
   7   0   7      100.97      114.93     18.46 o 
 -11   1   7       59.14       63.26     17.03 o 
 -10   1   7        7.61        9.73     11.31 o 
  -9   1   7       24.50       43.80     12.45 o 
  -8   1   7        7.24       -8.16      8.16 o 
  -7   1   7       31.58       21.47     10.88 o 
  -6   1   7        4.50        4.29      7.87 o 
  -5   1   7       78.64      113.50     11.74 o 
  -4   1   7      101.11      123.38     12.31 o 
  -3   1   7      250.86      243.47     16.60 o 
  -2   1   7        7.71       16.60      6.87 o 
  -1   1   7      148.36      117.08     12.17 o 
   0   1   7       31.33       37.31      5.83 o 
   1   1   7     1590.54     1560.00     41.22 o 
   2   1   7       18.09       14.74      7.44 o 
   3   1   7      318.35      358.26     20.32 o 
   4   1   7       39.85       53.96     13.74 o 
   5   1   7        1.70        6.87     11.74 o 
   6   1   7        1.27       -2.72     12.60 o 
   7   1   7        3.80        8.59     11.74 o 
 -11   2   7       68.07       55.82     20.32 o 
 -10   2   7        3.40       -7.44     11.02 o 
  -9   2   7      172.86      165.89     21.61 o 
  -8   2   7       53.25       42.08     12.17 o 
  -7   2   7      114.76      108.64     14.03 o 
  -6   2   7       38.28       34.92     10.16 o 
  -5   2   7       96.87       95.90     12.60 o 
  -4   2   7      114.64      144.42     14.03 o 
  -3   2   7      379.55      372.43     19.18 o 
  -2   2   7       49.78       58.83      8.59 o 
  -1   2   7      116.08       98.33     11.88 o 
   0   2   7       31.38       41.20     14.53 o 
   1   2   7      286.22      288.98     19.90 o 
   2   2   7      103.45      111.50     14.03 o 
   3   2   7       80.04       89.03     12.74 o 
   4   2   7       35.30       32.63     10.45 o 
   5   2   7       83.78       96.76     16.17 o 
   6   2   7        9.32       -1.43     11.16 o 
   7   2   7       12.10        3.44     12.74 o 
 -10   3   7       12.41       17.75     12.45 o 
  -9   3   7        2.69      -11.02     11.02 o 
  -8   3   7        0.16        0.00      9.45 o 
  -7   3   7       24.21        1.15     11.02 o 
  -6   3   7        3.54        5.44      8.02 o 
  -5   3   7      432.12      467.76     22.90 o 
  -4   3   7       39.28       50.24      9.30 o 
  -3   3   7      271.11      252.48     17.32 o 
  -2   3   7      212.60      235.60     16.32 o 
  -1   3   7      268.42      238.89     16.89 o 
   0   3   7       79.57       83.84      8.35 o 
   1   3   7      374.47      325.77     20.32 o 
   2   3   7       62.80       67.70     12.17 o 
   3   3   7      200.71      197.52     17.18 o 
   4   3   7        0.36        1.15      8.73 o 
   5   3   7      122.73      125.67     16.75 o 
   6   3   7       38.31       32.20     12.74 o 
   7   3   7       32.83       10.31     16.17 o 
 -10   4   7       19.38       34.07     14.03 o 
  -9   4   7      120.64      138.27     17.18 o 
  -8   4   7       41.01       49.38     11.45 o 
  -7   4   7      189.59      222.14     18.89 o 
  -6   4   7       96.44      116.51     12.88 o 
  -5   4   7      193.92      188.65     16.75 o 
  -4   4   7      167.60      128.68     14.03 o 
  -3   4   7      145.84      135.83     13.74 o 
  -2   4   7       12.69        0.86      8.02 o 
  -1   4   7        1.35        1.72      7.59 o 
   0   4   7        1.75       -3.16      8.52 o 
   1   4   7        0.93        0.00      6.30 o 
   2   4   7        1.07        1.00      6.87 o 
   3   4   7       19.90       33.92      8.59 o 
   4   4   7      120.16      117.80     16.03 o 
   5   4   7      125.58      127.10     17.32 o 
   6   4   7       78.33       48.52     14.60 o 
   7   4   7        9.61       25.62     12.17 o 
 -10   5   7       14.14       32.92      9.30 o 
  -9   5   7        0.95        6.01     11.31 o 
  -8   5   7        0.20       -2.43     10.02 o 
  -7   5   7       89.63       98.62     15.46 o 
  -6   5   7        6.26        7.87      9.16 o 
  -5   5   7        4.16       -3.86      7.59 o 
  -4   5   7       37.40       43.23     10.59 o 
  -3   5   7      182.89      193.23     15.17 o 
  -2   5   7      329.04      311.03     18.89 o 
  -1   5   7       46.18       44.23      9.45 o 
   0   5   7        6.12       15.36      4.99 o 
   1   5   7      255.21      241.18     17.75 o 
   2   5   7       17.62       21.18      6.73 o 
   3   5   7       51.94       49.09      9.16 o 
   4   5   7        8.49       13.17      9.59 o 
   5   5   7      120.40      142.70     18.89 o 
   6   5   7        0.01        0.00     10.02 o 
   7   5   7        0.21        5.15      9.73 o 
 -10   6   7        7.55       -9.30     13.17 o 
  -9   6   7      250.00      283.83     23.90 o 
  -8   6   7        0.49       11.02     10.31 o 
  -7   6   7       20.45       18.89     10.88 o 
  -6   6   7        0.06       10.45      9.59 o 
  -5   6   7       96.13       92.18     11.88 o 
  -4   6   7       13.69       12.02      8.16 o 
  -3   6   7      222.70      237.74     16.75 o 
  -2   6   7      138.89      133.69     12.88 o 
  -1   6   7       66.30       77.72     12.17 o 
   0   6   7      180.71      159.35     10.76 o 
   1   6   7       24.20       22.76      8.30 o 
   2   6   7       55.36       48.81     10.73 o 
   3   6   7        0.84       -3.29      8.44 o 
   4   6   7       14.85       17.03     10.45 o 
   5   6   7       55.44       46.09     13.60 o 
   6   6   7        0.00       -1.43     10.73 o 
   7   6   7       41.55       30.77     18.75 o 
 -10   7   7       19.44       17.03     13.60 o 
  -9   7   7        8.37        7.73     11.31 o 
  -8   7   7        6.60      -10.88     10.88 o 
  -7   7   7        9.02       14.17     11.31 o 
  -6   7   7       49.69       53.39     13.74 o 
  -5   7   7      118.70      114.79     14.31 o 
  -4   7   7       20.70       16.60      9.45 o 
  -3   7   7      136.50      138.84     14.89 o 
  -2   7   7        0.53       -6.44      7.44 o 
  -1   7   7      469.77      493.09     23.76 o 
   0   7   7      308.69      337.65     14.39 o 
   1   7   7       32.39       30.77     10.31 o 
   2   7   7      172.68      144.28     15.74 o 
   3   7   7       96.05       89.17     14.60 o 
   4   7   7       71.86       69.13     12.31 o 
   5   7   7       50.12       51.24     16.60 o 
   6   7   7       16.87       38.50      9.45 o 
   7   7   7        0.22        6.87      9.16 o 
 -10   8   7       42.66       27.77     16.32 o 
  -9   8   7      139.58      104.34     19.32 o 
  -8   8   7      129.88      103.77     19.04 o 
  -7   8   7       30.06       21.18     11.02 o 
  -6   8   7       37.83       46.37     11.74 o 
  -5   8   7      113.75       97.90     15.60 o 
  -4   8   7        7.81       -1.00      8.59 o 
  -3   8   7      240.10      212.12     17.46 o 
  -2   8   7       13.27       13.88      6.58 o 
  -1   8   7       75.68       75.86     12.31 o 
   0   8   7        2.59        4.82      8.16 o 
   1   8   7      210.63      206.54     17.89 o 
   2   8   7        0.00      -10.02     10.02 o 
   3   8   7       43.98       54.39     10.88 o 
   4   8   7       27.77       23.33      8.44 o 
   5   8   7       32.26       34.07     13.03 o 
   6   8   7        0.77       -3.01     11.02 o 
  -9   9   7       37.43       11.31     12.60 o 
  -8   9   7        2.43       -5.58     10.31 o 
  -7   9   7        4.01       -7.59     10.88 o 
  -6   9   7       29.35       22.76     11.59 o 
  -5   9   7      104.25      123.67     14.03 o 
  -4   9   7       25.00       27.77     10.59 o 
  -3   9   7       37.32       40.36     10.16 o 
  -2   9   7       21.77       12.31      9.73 o 
  -1   9   7      304.43      320.19     21.04 o 
   0   9   7      191.93      204.90     18.61 o 
   1   9   7      276.65      253.63     19.18 o 
   2   9   7       59.97       49.81     13.31 o 
   3   9   7        1.79       -2.43     10.16 o 
   4   9   7        0.27       -5.30     10.45 o 
   5   9   7        0.03        7.30     10.02 o 
   6   9   7       16.88       19.18     11.74 o 
  -9  10   7        4.49        0.00     12.02 o 
  -8  10   7        8.07      -11.45     12.02 o 
  -7  10   7       22.14       26.77     11.02 o 
  -6  10   7        5.23       11.74      8.73 o 
  -5  10   7      142.24      120.80     16.17 o 
  -4  10   7       26.63       33.49     10.16 o 
  -3  10   7       52.58       72.71      9.73 o 
  -2  10   7       30.40       26.91      9.59 o 
  -1  10   7      114.52      115.36     15.17 o 
   0  10   7      174.29      176.25     12.04 o 
   1  10   7      361.82      304.01     23.33 o 
   2  10   7       84.40      101.34     12.88 o 
   3  10   7        7.20        6.44      8.30 o 
   4  10   7        1.30        0.00      8.87 o 
   5  10   7        6.52       33.21     10.16 o 
   6  10   7       29.66       19.75     13.45 o 
  -9  11   7       11.79       13.74     14.17 o 
  -8  11   7        4.54       20.47      8.73 o 
  -7  11   7       36.77       52.39     13.31 o 
  -6  11   7        0.45        8.16      9.45 o 
  -5  11   7      121.64      103.91     16.89 o 
  -4  11   7        2.07       -3.44      8.73 o 
  -3  11   7       21.92       32.20      9.16 o 
  -2  11   7        9.30       14.74     10.73 o 
  -1  11   7       82.70       75.86     12.45 o 
   0  11   7       44.94       46.00     16.60 o 
   1  11   7      545.59      570.67     29.63 o 
   2  11   7        3.69       -2.43      8.87 o 
   3  11   7      103.07       97.62     14.03 o 
   4  11   7        7.05        7.16      9.88 o 
   5  11   7        5.83       29.63     10.16 o 
  -8  12   7       26.24       27.62     12.45 o 
  -7  12   7       55.40       54.25     15.17 o 
  -6  12   7       85.98       75.72     15.32 o 
  -5  12   7      219.04      208.26     20.47 o 
  -4  12   7       23.53       16.32      9.73 o 
  -3  12   7       84.23       80.87     12.60 o 
  -2  12   7       25.28        3.58     10.73 o 
  -1  12   7       18.78        9.59      9.88 o 
   0  12   7       91.99       91.48     27.48 o 
   1  12   7       41.96       44.23     11.45 o 
   2  12   7        0.09       -6.44     10.59 o 
   3  12   7       39.10       37.50     13.88 o 
   4  12   7        6.60       10.45     10.45 o 
   5  12   7        5.93       11.31     10.59 o 
  -8  13   7        5.97       -9.59     12.88 o 
  -7  13   7        0.10        0.00     10.88 o 
  -6  13   7        2.06       17.46      9.45 o 
  -5  13   7        8.13        9.59     11.31 o 
  -4  13   7        6.81       10.45      9.30 o 
  -3  13   7        5.58       27.91      9.16 o 
  -2  13   7        2.93        5.01      7.30 o 
  -1  13   7       30.82       25.05     12.45 o 
   0  13   7       13.16        4.72     12.17 o 
   1  13   7      116.42      122.95     17.61 o 
   2  13   7       28.16        8.16     12.17 o 
   3  13   7       55.48       67.99     14.17 o 
   4  13   7       10.51       21.76      7.87 o 
   5  13   7       38.11       48.66     14.74 o 
  -7  14   7       47.04       13.03     16.03 o 
  -6  14   7        1.31        3.01      8.59 o 
  -5  14   7       93.87      109.64     16.89 o 
  -4  14   7        1.54       26.19      9.02 o 
  -3  14   7      154.70      149.57     16.60 o 
  -2  14   7        4.80        4.01      8.30 o 
  -1  14   7       24.22       23.90     10.31 o 
   0  14   7        0.00        1.37      5.26 o 
   1  14   7        1.19        0.00      8.73 o 
   2  14   7       24.92        8.59     11.16 o 
   3  14   7        2.07      -12.45     12.45 o 
   4  14   7       21.72       27.48     15.17 o 
  -7  15   7       27.22       18.61     16.03 o 
  -6  15   7        9.89       15.89     11.45 o 
  -5  15   7       29.53       27.20     12.88 o 
  -4  15   7        1.69        0.00     10.31 o 
  -3  15   7       93.69      107.06     16.03 o 
  -2  15   7        9.72       -1.29      9.88 o 
  -1  15   7       13.95       16.75     12.31 o 
   0  15   7        0.01       -6.93      6.93 o 
   1  15   7       64.37       77.29     14.60 o 
   2  15   7        6.63       -8.87     10.88 o 
   3  15   7       84.22       72.42     16.17 o 
  -6  16   7        0.44      -13.45     13.45 o 
  -5  16   7       23.15       33.35     13.17 o 
  -4  16   7        0.15        7.59      9.73 o 
  -3  16   7      112.71      114.51     17.46 o 
  -2  16   7        9.66       -8.59     11.02 o 
  -1  16   7        5.96       -2.86     10.31 o 
   0  16   7        7.12        8.81     14.31 o 
   1  16   7       22.65       26.05     13.45 o 
   2  16   7        0.80        0.00     12.02 o 
   3  16   7       10.15       -9.73     13.31 o 
  -5  17   7        4.36        1.72     13.03 o 
  -4  17   7        7.19        4.87     12.74 o 
  -3  17   7       29.98       25.19     13.74 o 
  -2  17   7       11.28       34.21     10.59 o 
  -1  17   7       61.14       54.39     15.17 o 
   0  17   7        1.63       -3.83      7.08 o 
   1  17   7       19.09       28.91     11.88 o 
   2  17   7        0.88      -14.03     14.03 o 
  -4  18   7        1.87       -9.73     13.31 o 
  -3  18   7       18.22        5.01     15.46 o 
  -2  18   7       10.10        0.00     12.88 o 
  -1  18   7        0.03        1.72     10.73 o 
   0  18   7       12.43       23.20      8.08 o 
 -10   0   8        0.04       24.19     10.73 o 
  -8   0   8       37.60       24.33      9.88 o 
  -6   0   8      137.75      131.97     16.89 o 
  -4   0   8        6.39        6.44      9.88 o 
  -2   0   8      134.86      147.14     13.03 o 
   0   0   8      130.71      129.83     16.75 o 
   2   0   8     1179.74     1088.09     38.36 o 
   4   0   8      156.31      210.69     20.04 o 
   6   0   8        4.15       12.17     12.88 o 
 -10   1   8       49.96       34.35     14.74 o 
  -9   1   8        7.87       18.75     10.16 o 
  -8   1   8       78.94       78.29     16.03 o 
  -7   1   8        4.91        2.58      9.73 o 
  -6   1   8      442.30      449.72     25.91 o 
  -5   1   8        2.99        5.73      8.30 o 
  -4   1   8      387.82      375.44     22.61 o 
  -3   1   8       42.32       33.35     10.02 o 
  -2   1   8      107.51       72.14     13.31 o 
  -1   1   8      125.71      124.52     13.74 o 
   0   1   8        1.13       -5.90      5.90 o 
   1   1   8       70.32       69.56     12.17 o 
   2   1   8       22.66       14.60     11.16 o 
   3   1   8       12.01       -8.16      9.88 o 
   4   1   8        6.96       12.88     10.73 o 
   5   1   8        1.20        3.15     14.46 o 
   6   1   8        0.12        8.59     10.16 o 
 -10   2   8       29.30       34.21     12.02 o 
  -9   2   8        9.12       21.76     10.31 o 
  -8   2   8      105.78       96.47     14.46 o 
  -7   2   8       71.63       47.09     14.31 o 
  -6   2   8      439.59      397.76     25.19 o 
  -5   2   8       37.93       33.06     11.74 o 
  -4   2   8      100.33       86.45     13.31 o 
  -3   2   8      524.41      562.80     27.34 o 
  -2   2   8       37.54       50.38     10.45 o 
  -1   2   8      152.95      190.22     15.89 o 
   0   2   8      178.56      186.71     11.57 o 
   1   2   8      156.77      140.84     16.32 o 
   2   2   8      168.24      149.57     16.46 o 
   3   2   8        7.97       11.02      9.30 o 
   4   2   8       17.84       24.19     10.45 o 
   5   2   8      284.21      237.60     24.48 o 
   6   2   8       31.86        8.59     13.88 o 
 -10   3   8        6.67       22.19     10.45 o 
  -9   3   8       10.30       10.88     12.74 o 
  -8   3   8       95.77       94.18     15.60 o 
  -7   3   8        0.98      -11.16     11.16 o 
  -6   3   8      180.10      197.52     18.18 o 
  -5   3   8       20.77       13.74     10.45 o 
  -4   3   8      304.23      330.78     20.04 o 
  -3   3   8       25.69       40.79     10.73 o 
  -2   3   8      265.18      252.63     18.18 o 
  -1   3   8       58.53       35.07     12.02 o 
   0   3   8       54.00       39.04     16.75 o 
   1   3   8       70.80       66.56     12.31 o 
   2   3   8        0.17        4.87      8.16 o 
   3   3   8        4.00       16.89      8.02 o 
   4   3   8       59.76       65.55     14.46 o 
   5   3   8       64.95       91.60     15.17 o 
   6   3   8      135.00       98.62     21.04 o 
 -10   4   8       37.72       -3.15     14.46 o 
  -9   4   8        3.10       14.17     13.03 o 
  -8   4   8      160.41      168.18     18.75 o 
  -7   4   8        1.17       -1.29      9.45 o 
  -6   4   8       77.60       68.85     14.17 o 
  -5   4   8       79.98       65.70     14.31 o 
  -4   4   8       12.30       21.90     10.16 o 
  -3   4   8      733.48      747.44     30.49 o 
  -2   4   8      115.73       93.75     14.89 o 
  -1   4   8       41.47       25.05     10.16 o 
   0   4   8       68.79       75.17     15.67 o 
   1   4   8       47.34       21.90     12.74 o 
   2   4   8       97.84      104.34     14.46 o 
   3   4   8       79.84       76.43     12.88 o 
   4   4   8       38.66       67.56     14.03 o 
   5   4   8       93.86       79.01     15.46 o 
   6   4   8        5.43        1.72     13.03 o 
 -10   5   8        0.37       27.77     11.02 o 
  -9   5   8        0.92        0.00     10.16 o 
  -8   5   8       14.38        5.87     14.17 o 
  -7   5   8      103.48      110.21     17.61 o 
  -6   5   8       13.81       10.02      9.30 o 
  -5   5   8        4.07       -8.73      9.88 o 
  -4   5   8      388.64      381.16     23.33 o 
  -3   5   8       33.46       44.23     10.59 o 
  -2   5   8     2464.23     2389.88     53.10 o 
  -1   5   8      247.46      232.16     18.61 o 
   0   5   8      122.70      129.36     11.67 o 
   1   5   8        1.55       -5.44     10.02 o 
   2   5   8       40.71       36.50     11.59 o 
   3   5   8        3.28        0.00      6.73 o 
   4   5   8       11.59       -5.30     12.45 o 
   5   5   8        7.65       -1.43     11.74 o 
   6   5   8       60.73       58.40     16.75 o 
 -10   6   8       12.03       35.21     12.45 o 
  -9   6   8       14.04       35.50     13.45 o 
  -8   6   8       71.01       74.14     15.60 o 
  -7   6   8       76.06       82.16     14.17 o 
  -6   6   8        1.41        2.58      7.87 o 
  -5   6   8        1.43       -9.16      9.16 o 
  -4   6   8       61.11       74.14     11.16 o 
  -3   6   8        8.54       11.02      7.87 o 
  -2   6   8        2.11       -7.16     10.02 o 
  -1   6   8        9.81       14.03      9.88 o 
   0   6   8       83.67       96.66      9.47 o 
   1   6   8       24.91       26.77      9.02 o 
   2   6   8       23.73       29.91     10.16 o 
   3   6   8       45.57       19.32     11.59 o 
   4   6   8        2.52        8.30      7.59 o 
   5   6   8        0.13        1.43      9.88 o 
   6   6   8       28.05       31.92     13.74 o 
  -9   7   8        6.71        8.16     13.31 o 
  -8   7   8       64.97       71.14     14.74 o 
  -7   7   8        0.32        1.43     10.31 o 
  -6   7   8      133.92      132.83     16.89 o 
  -5   7   8        1.17       -2.29      8.73 o 
  -4   7   8      248.06      278.25     20.18 o 
  -3   7   8       12.16       24.90      8.16 o 
  -2   7   8      354.14      312.89     21.90 o 
  -1   7   8       79.56       76.86     13.88 o 
   0   7   8       56.19       54.54      8.89 o 
   1   7   8      290.77      292.13     21.61 o 
   2   7   8        1.06       -3.58      8.16 o 
   3   7   8        0.09       -6.44      9.02 o 
   4   7   8       56.89       52.53     12.17 o 
   5   7   8        0.87       13.88     12.17 o 
  -9   8   8       51.52       35.21     15.60 o 
  -8   8   8       12.32       26.34     11.31 o 
  -7   8   8      176.67      181.78     20.75 o 
  -6   8   8       60.82       77.58     13.03 o 
  -5   8   8        0.01        2.58      7.16 o 
  -4   8   8       23.46       34.92     10.59 o 
  -3   8   8       26.42       23.19     11.88 o 
  -2   8   8       28.06       32.92     11.02 o 
  -1   8   8       33.14       14.60     10.02 o 
   0   8   8       85.86       80.61     14.17 o 
   1   8   8        7.38       -2.43      9.02 o 
   2   8   8       40.71       37.79     12.31 o 
   3   8   8      110.19       93.61     14.60 o 
   4   8   8        2.73      -11.45     11.45 o 
   5   8   8       51.47       22.04     15.03 o 
  -9   9   8       25.37       44.66     15.32 o 
  -8   9   8      140.40      160.02     20.04 o 
  -7   9   8        1.31        5.87     10.02 o 
  -6   9   8       37.30       30.34     13.74 o 
  -5   9   8        2.57       -8.44      8.44 o 
  -4   9   8      190.84      215.70     20.18 o 
  -3   9   8        0.15        3.58      8.59 o 
  -2   9   8      113.41      120.23     14.03 o 
  -1   9   8       24.19       11.74     11.02 o 
   0   9   8       11.73       14.27     10.09 o 
   1   9   8        2.58        0.00      8.44 o 
   2   9   8        0.03        1.29     10.16 o 
   3   9   8        0.20        1.43      9.73 o 
   4   9   8        8.00       27.05     11.02 o 
   5   9   8       10.52       -8.02     13.60 o 
  -9  10   8       29.12       17.61     14.74 o 
  -8  10   8        0.50        3.29     12.17 o 
  -7  10   8        0.07        9.02      9.88 o 
  -6  10   8       19.00        4.29     12.74 o 
  -5  10   8       17.30        5.44     10.73 o 
  -4  10   8        7.26       14.03      9.30 o 
  -3  10   8        1.28      -11.45     11.45 o 
  -2  10   8        7.73       26.62     10.16 o 
  -1  10   8        0.63        0.00      8.73 o 
   0  10   8        5.30        3.79      6.98 o 
   1  10   8       88.24       91.32     14.46 o 
   2  10   8      108.32      105.49     14.74 o 
   3  10   8        9.37        8.59     12.17 o 
   4  10   8        2.56       18.46      9.30 o 
   5  10   8        3.72        0.00      9.88 o 
  -8  11   8       12.08       -3.15     12.02 o 
  -7  11   8        3.51        9.45     10.88 o 
  -6  11   8        5.95        0.00     11.31 o 
  -5  11   8        6.32        1.43      9.16 o 
  -4  11   8       70.73       82.16     14.60 o 
  -3  11   8        5.45       10.31     10.59 o 
  -2  11   8        0.44        0.00      8.02 o 
  -1  11   8       18.19        3.86     12.17 o 
   0  11   8       24.72       23.80      7.32 o 
   1  11   8       26.96       14.89     11.45 o 
   2  11   8       22.99       23.76     10.73 o 
   3  11   8       31.52       46.09     12.74 o 
   4  11   8        3.46       11.16     11.16 o 
  -8  12   8       10.04        6.87     13.17 o 
  -7  12   8        5.70       -9.16     11.74 o 
  -6  12   8        5.82       33.35     11.59 o 
  -5  12   8       28.47       14.31     11.45 o 
  -4  12   8      110.25      104.49     15.32 o 
  -3  12   8       22.86       26.77     10.02 o 
  -2  12   8      103.65      121.23     18.32 o 
  -1  12   8        4.69       -1.29     10.88 o 
   0  12   8       25.20       25.25      7.49 o 
   1  12   8        8.83       -2.72     11.45 o 
   2  12   8       42.01       42.22     12.74 o 
   3  12   8        0.00       -4.58     11.45 o 
   4  12   8       18.43       27.91     12.02 o 
  -7  13   8       11.64       13.31     13.17 o 
  -6  13   8        1.02       -9.02      9.73 o 
  -5  13   8        0.13       -4.29     10.16 o 
  -4  13   8        4.69       22.90     10.31 o 
  -3  13   8       34.67       12.60     14.31 o 
  -2  13   8       16.86       16.60     10.16 o 
  -1  13   8        5.21       26.48      7.73 o 
   0  13   8       19.70       24.24      8.35 o 
   1  13   8        0.01        1.43      9.73 o 
   2  13   8        0.04       13.60     10.88 o 
   3  13   8       11.63       20.75     11.88 o 
  -7  14   8        0.42       -3.29     13.74 o 
  -6  14   8       21.19       42.51     12.31 o 
  -5  14   8        5.96       21.90      9.59 o 
  -4  14   8        3.65       24.05     10.16 o 
  -3  14   8        1.71       -8.44     10.45 o 
  -2  14   8       48.39       46.37     15.17 o 
  -1  14   8        0.23       -8.44     12.02 o 
   0  14   8       59.61       76.96     10.62 o 
   1  14   8        0.18       17.03      9.16 o 
   2  14   8       91.55      100.91     18.03 o 
   3  14   8        0.27      -12.17     12.17 o 
  -6  15   8        5.63       11.88     12.60 o 
  -5  15   8        0.14       -7.87     10.88 o 
  -4  15   8        2.97      -13.31     13.31 o 
  -3  15   8        0.02        0.00     10.31 o 
  -2  15   8       22.89       22.90     15.17 o 
  -1  15   8       28.46       41.37     10.88 o 
   0  15   8       11.27       22.44     10.02 o 
   1  15   8        0.59       -6.30      8.87 o 
   2  15   8       12.00      -11.31     15.32 o 
  -5  16   8        7.38        6.87      9.88 o 
  -4  16   8        8.70       26.34      9.59 o 
  -3  16   8        0.46       -3.15     10.59 o 
  -2  16   8        7.84       30.34     11.88 o 
  -1  16   8        1.06       -1.57     13.17 o 
   0  16   8       36.62       45.51     14.31 o 
   1  16   8        3.41        0.00     12.02 o 
  -3  17   8        1.08       -8.16     12.74 o 
  -2  17   8       61.74       58.83     16.89 o 
  -1  17   8        3.55       10.16     11.74 o 
  -9   0   9        2.19       11.88     11.16 o 
  -7   0   9        4.96        4.29     10.31 o 
  -5   0   9        9.29       16.60     10.45 o 
  -3   0   9        3.88        8.44      8.44 o 
  -1   0   9       34.19       35.35     10.31 o 
   1   0   9      345.20      318.33     23.62 o 
   3   0   9       43.50       30.77      9.45 o 
   5   0   9       18.08       43.23     14.17 o 
  -9   1   9       22.66       30.20     12.31 o 
  -8   1   9       11.65       21.61     11.59 o 
  -7   1   9       24.55       28.63      9.45 o 
  -6   1   9       27.91       37.64     10.31 o 
  -5   1   9       58.25       37.07     12.45 o 
  -4   1   9       27.97       23.47     10.02 o 
  -3   1   9       10.24       22.90      6.73 o 
  -2   1   9        0.14        2.43     10.31 o 
  -1   1   9      256.17      257.21     20.47 o 
   0   1   9       11.09       17.93      7.18 o 
   1   1   9        0.63        1.29      9.16 o 
   2   1   9        7.10      -11.16     11.16 o 
   3   1   9       54.19       64.12     15.17 o 
   4   1   9       13.88       12.60     14.17 o 
   5   1   9       95.46       87.88     19.47 o 
  -9   2   9        0.82        1.72      9.30 o 
  -8   2   9       26.77       18.46     12.45 o 
  -7   2   9        0.02       -5.30     10.88 o 
  -6   2   9       10.52       20.18     10.73 o 
  -5   2   9       12.74        1.29     10.02 o 
  -4   2   9       50.63       72.71     12.74 o 
  -3   2   9      152.83      156.30     18.03 o 
  -2   2   9       28.06       33.35     10.45 o 
  -1   2   9      160.19      168.32     15.89 o 
   0   2   9        4.36       17.70      6.03 o 
   1   2   9       28.40       21.33     12.45 o 
   2   2   9        9.23        4.29     11.31 o 
   3   2   9       46.08       26.77     13.60 o 
   4   2   9        0.32       -7.30     12.45 o 
   5   2   9       53.33       43.37     16.60 o 
  -9   3   9       11.70        1.72     13.03 o 
  -8   3   9       40.71       63.41     12.45 o 
  -7   3   9        2.21       -5.30     10.45 o 
  -6   3   9       21.57        4.01     10.73 o 
  -5   3   9       29.60        9.02     11.02 o 
  -4   3   9        2.57        3.72      9.73 o 
  -3   3   9      116.53      146.85     14.60 o 
  -2   3   9        7.73        8.30     11.45 o 
  -1   3   9       24.64       18.03     10.45 o 
   0   3   9      110.35       97.77     10.93 o 
   1   3   9      102.29      143.13     16.17 o 
   2   3   9        5.37       -3.86      9.16 o 
   3   3   9       83.78       90.03     15.03 o 
   4   3   9       13.49       16.46     12.60 o 
   5   3   9       34.35       46.52     13.88 o 
  -9   4   9       21.92       35.35     12.02 o 
  -8   4   9       57.08       18.75     14.31 o 
  -7   4   9      107.63      101.77     17.32 o 
  -6   4   9        7.44       21.90      9.30 o 
  -5   4   9      223.60      199.38     20.47 o 
  -4   4   9        0.86       12.45      9.45 o 
  -3   4   9        8.12       25.48      9.16 o 
  -2   4   9       21.91       19.32     12.45 o 
  -1   4   9       77.69       85.88     14.46 o 
   0   4   9       79.53       80.75     10.45 o 
   1   4   9       23.79       23.04     10.45 o 
   2   4   9        0.28       -5.15      8.02 o 
   3   4   9       21.77       40.36     11.16 o 
   4   4   9        0.03       31.92      9.45 o 
   5   4   9        0.29       23.04      8.44 o 
  -9   5   9        1.06        0.00     10.31 o 
  -8   5   9        6.25        1.57     11.02 o 
  -7   5   9       67.19       91.32     15.03 o 
  -6   5   9       14.81        6.87     11.16 o 
  -5   5   9        8.39       10.45     10.31 o 
  -4   5   9        7.53       -2.29      8.87 o 
  -3   5   9       42.10       32.06     11.88 o 
  -2   5   9      130.66      125.53     15.03 o 
  -1   5   9        6.84       -3.44      9.59 o 
   0   5   9        6.14        9.75      8.02 o 
   1   5   9       17.49       33.64     12.74 o 
   2   5   9       22.54       17.89     10.73 o 
   3   5   9       39.66       25.33     12.88 o 
   4   5   9        2.81      -13.45     13.45 o 
   5   5   9        0.33       13.17      9.30 o 
  -9   6   9        5.75      -11.74     11.74 o 
  -8   6   9      129.52      167.04     20.61 o 
  -7   6   9      337.41      326.34     25.48 o 
  -6   6   9       13.06       -1.29     11.02 o 
  -5   6   9      218.19      238.03     19.90 o 
  -4   6   9       21.55       20.61      9.73 o 
  -3   6   9       97.07       92.89     16.60 o 
  -2   6   9       22.59       40.94     13.03 o 
  -1   6   9      157.23      153.58     19.18 o 
   0   6   9        8.50        3.76      6.74 o 
   1   6   9       17.53       20.32     10.16 o 
   2   6   9        1.51        9.59      7.73 o 
   3   6   9       65.04       72.28     14.74 o 
   4   6   9        0.38       -1.57     11.74 o 
  -9   7   9        6.85       28.20     10.31 o 
  -8   7   9       19.20       50.67     14.46 o 
  -7   7   9        2.92        3.01     12.60 o 
  -6   7   9        1.33        1.43      9.45 o 
  -5   7   9        7.94       10.88     10.73 o 
  -4   7   9       10.29        7.87      9.16 o 
  -3   7   9       96.31       84.59     16.32 o 
  -2   7   9      136.55      130.25     14.89 o 
  -1   7   9        1.84        6.30     10.16 o 
   0   7   9       56.71       50.40     13.53 o 
   1   7   9       37.98       61.26     12.74 o 
   2   7   9        4.80        1.43     10.45 o 
   3   7   9       92.37       80.15     16.32 o 
   4   7   9        0.21        0.00     11.45 o 
  -8   8   9        1.59        5.01      9.59 o 
  -7   8   9      160.59      169.90     21.33 o 
  -6   8   9        0.01       -8.30     10.16 o 
  -5   8   9      126.63      187.79     17.89 o 
  -4   8   9       19.22       26.91     11.59 o 
  -3   8   9      182.51      182.64     18.75 o 
  -2   8   9       48.30       59.40     13.31 o 
  -1   8   9       55.03       46.23     14.03 o 
   0   8   9       42.67       35.27     10.07 o 
   1   8   9      109.38       64.98     16.17 o 
   2   8   9       15.67        5.73     11.45 o 
   3   8   9        4.54        7.59     11.02 o 
   4   8   9        0.13        1.72     12.74 o 
  -8   9   9       13.34       -4.72     13.17 o 
  -7   9   9        0.02      -12.02     12.02 o 
  -6   9   9        0.35       13.60      8.73 o 
  -5   9   9       57.73       74.86     15.17 o 
  -4   9   9       16.70       11.16     11.45 o 
  -3   9   9       14.39       20.18     11.16 o 
  -2   9   9        4.51       18.46     11.45 o 
  -1   9   9       46.95       26.48     14.31 o 
   0   9   9      216.41      184.15     14.75 o 
   1   9   9       73.71       51.24     15.60 o 
   2   9   9       88.83       56.11     15.46 o 
   3   9   9      119.03      148.14     15.74 o 
   4   9   9        0.48        3.29     11.16 o 
  -8  10   9        0.45       10.45     14.89 o 
  -7  10   9       60.84       59.11     17.03 o 
  -6  10   9        1.33       24.90      9.02 o 
  -5  10   9       14.90       17.75     14.03 o 
  -4  10   9        1.61      -11.31     11.31 o 
  -3  10   9       47.46       63.69     14.60 o 
  -2  10   9       37.71       40.79     13.74 o 
  -1  10   9       78.69      106.78     14.17 o 
   0  10   9      207.44      187.27     18.75 o 
   1  10   9        5.95       14.74     13.74 o 
   2  10   9       38.10       47.23     11.88 o 
   3  10   9        0.28      -13.31     13.31 o 
  -7  11   9       53.93       72.57     13.74 o 
  -6  11   9       15.37        1.57     10.45 o 
  -5  11   9       53.99       38.07     13.60 o 
  -4  11   9        0.12       13.17      6.73 o 
  -3  11   9       40.72       44.23     12.74 o 
  -2  11   9        4.18       14.17     10.16 o 
  -1  11   9       58.09       66.70     14.31 o 
   0  11   9       92.37       97.48     11.94 o 
   1  11   9       24.12       18.32     11.16 o 
   2  11   9       37.91       34.64     13.17 o 
   3  11   9       83.25       64.41     16.89 o 
  -7  12   9        1.23      -11.74     11.74 o 
  -6  12   9        1.27       16.46     11.16 o 
  -5  12   9        0.53       18.89     10.16 o 
  -4  12   9        0.58      -11.88     11.88 o 
  -3  12   9       13.37       11.88     13.74 o 
  -2  12   9       13.20        7.30     11.31 o 
  -1  12   9       29.77       51.67     10.73 o 
   0  12   9       36.87       34.15      9.37 o 
   1  12   9        0.27        9.45     12.31 o 
   2  12   9        6.48       17.89     12.45 o 
  -6  13   9        0.23        1.72     11.16 o 
  -5  13   9       22.00       26.05     13.03 o 
  -4  13   9       51.33       29.91     14.03 o 
  -3  13   9        4.94       10.73     10.16 o 
  -2  13   9       18.85       32.06     12.17 o 
  -1  13   9       53.44       30.77     16.17 o 
   0  13   9        0.74       -8.01      8.01 o 
   1  13   9       39.57       55.96     13.74 o 
  -5  14   9        0.26       -8.16     12.02 o 
  -4  14   9        1.06        8.16     12.60 o 
  -3  14   9        2.86       25.62     11.59 o 
  -2  14   9       37.40       25.48     14.89 o 
  -1  14   9        4.80        3.29     13.88 o 
   0  14   9       14.75        0.77     14.67 o 
   1  14   9       17.90       17.18     11.59 o 
  -4  15   9       36.94       37.64     14.31 o 
  -3  15   9        9.31       33.49     10.31 o 
  -2  15   9       43.60       20.04     15.74 o 
  -1  15   9       28.32       38.65     14.74 o 
  -8   0  10       16.27       35.78     15.32 o 
  -6   0  10       24.95       10.59     11.16 o 
  -4   0  10      171.96      163.89     20.47 o 
  -2   0  10       87.14       76.00     15.89 o 
   0   0  10      306.58      314.09     25.98 o 
   2   0  10       94.82      100.48     18.75 o 
   4   0  10       18.55       37.93     12.60 o 
  -8   1  10        1.83      -12.74     12.74 o 
  -7   1  10        5.54        4.72     11.31 o 
  -6   1  10        0.77        6.01      9.45 o 
  -5   1  10        2.00       10.02     10.73 o 
  -4   1  10       14.04       25.19     11.88 o 
  -3   1  10        0.35        6.87      8.87 o 
  -2   1  10      207.55      218.71     20.90 o 
  -1   1  10        1.49        7.01     10.16 o 
   0   1  10      218.34      215.96     15.47 o 
   1   1  10        2.62        3.01     10.73 o 
   2   1  10       57.59       60.54     14.31 o 
   3   1  10        3.30       23.62     11.16 o 
   4   1  10        7.99       11.88     10.31 o 
  -8   2  10        5.60       18.46     12.88 o 
  -7   2  10        2.94        1.57     11.74 o 
  -6   2  10        0.62       21.04     11.31 o 
  -5   2  10        3.49      -10.59     11.02 o 
  -4   2  10        6.39       25.19     10.88 o 
  -3   2  10        7.91        6.87     10.59 o 
  -2   2  10       45.96       41.08     13.03 o 
  -1   2  10        0.02        5.58     12.02 o 
   0   2  10       83.26       90.33     11.92 o 
   1   2  10       33.53       31.92     10.88 o 
   2   2  10       14.33       22.47     13.88 o 
   3   2  10        0.50        3.44     13.03 o 
   4   2  10       46.09       48.38     12.74 o 
  -8   3  10        6.99        1.72     12.45 o 
  -7   3  10       97.24      100.05     18.46 o 
  -6   3  10       26.48       34.64     13.74 o 
  -5   3  10        1.22       -9.59      9.59 o 
  -4   3  10       30.92       64.41     12.74 o 
  -3   3  10      107.57      100.48     15.46 o 
  -2   3  10       13.45        8.16     12.17 o 
  -1   3  10       19.07        9.73     12.31 o 
   0   3  10       67.59       68.61     12.60 o 
   1   3  10        1.62        4.72     11.74 o 
   2   3  10       25.74       37.50     14.31 o 
   3   3  10        2.40        1.72     12.31 o 
  -8   4  10       13.33       11.88     10.31 o 
  -7   4  10       32.55       12.74     12.60 o 
  -6   4  10        0.72        1.57     13.03 o 
  -5   4  10       45.87       34.92     14.31 o 
  -4   4  10       99.93       87.31     17.03 o 
  -3   4  10       40.54       29.06     11.02 o 
  -2   4  10       16.51        5.58     13.03 o 
  -1   4  10        7.02       13.88      8.87 o 
   0   4  10       11.40       -7.83      8.29 o 
   1   4  10       30.76       38.79     13.74 o 
   2   4  10      131.89      160.16     19.90 o 
   3   4  10        0.23      -10.88     12.02 o 
  -8   5  10        0.51        8.59     11.02 o 
  -7   5  10        0.71       14.60     10.88 o 
  -6   5  10       53.65       15.32     16.75 o 
  -5   5  10        5.37       -1.29     11.45 o 
  -4   5  10       52.76       57.11     15.89 o 
  -3   5  10        1.14       -5.30     10.31 o 
  -2   5  10        5.50        9.73     11.45 o 
  -1   5  10        2.49      -11.45     11.45 o 
   0   5  10       14.63       27.14     18.96 o 
   1   5  10        4.99       17.18     11.31 o 
   2   5  10       46.15       22.33     17.61 o 
   3   5  10        0.35       -7.87     12.31 o 
  -8   6  10       31.37       43.66     14.31 o 
  -7   6  10       11.66       -3.01     12.74 o 
  -6   6  10        2.17       -4.29     11.45 o 
  -5   6  10        0.86       -4.15     11.02 o 
  -4   6  10      137.84      116.08     17.46 o 
  -3   6  10       29.13       21.47      9.59 o 
  -2   6  10        7.25        1.43      8.59 o 
  -1   6  10        0.02      -10.73     11.31 o 
   0   6  10       18.54       10.70      9.97 o 
   1   6  10        0.27        9.30     10.73 o 
   2   6  10      140.36      108.21     20.32 o 
   3   6  10       11.39       11.45     13.88 o 
  -8   7  10       15.70       21.33     13.03 o 
  -7   7  10       23.46       21.76     11.74 o 
  -6   7  10       43.30       63.55     14.89 o 
  -5   7  10        0.49       24.33      9.59 o 
  -4   7  10        2.90       17.75     12.60 o 
  -3   7  10      183.86      121.95     18.75 o 
  -2   7  10       25.44        2.86     12.88 o 
  -1   7  10       81.04       76.29     17.18 o 
   0   7  10      222.65      265.11     16.28 o 
   1   7  10        0.05       -4.44     12.74 o 
   2   7  10       73.80       89.31     16.75 o 
   3   7  10        0.21       13.17     11.02 o 
  -7   8  10        2.74        6.87     10.73 o 
  -6   8  10       32.94       40.51     14.46 o 
  -5   8  10        4.30       -4.44     12.60 o 
  -4   8  10       15.85        6.01     10.88 o 
  -3   8  10        1.08       -2.86     11.16 o 
  -2   8  10       38.29       26.34     14.74 o 
  -1   8  10        1.65        2.86     12.60 o 
   0   8  10        2.55        0.32      8.90 o 
   1   8  10       13.38       22.04     11.74 o 
   2   8  10        1.39       11.45      9.02 o 
  -7   9  10        2.08       41.79      8.59 o 
  -6   9  10        0.82      -10.88     11.31 o 
  -5   9  10        0.02        8.02      9.45 o 
  -4   9  10        2.90       -5.87     12.02 o 
  -3   9  10       13.50       12.17     11.31 o 
  -2   9  10      158.17      193.09     21.47 o 
  -1   9  10       23.75       10.45     12.17 o 
   0   9  10      347.11      363.06     19.48 o 
   1   9  10        1.27       19.32     11.74 o 
   2   9  10       21.99       23.33     12.45 o 
  -6  10  10        0.43      -13.88     13.88 o 
  -5  10  10        8.11       13.03     11.59 o 
  -4  10  10       34.27       57.11     15.60 o 
  -3  10  10       42.17       34.21     13.03 o 
  -2  10  10       12.33        1.57     13.03 o 
  -1  10  10        0.84       -3.01     12.60 o 
   0  10  10       49.37       37.68     13.81 o 
   1  10  10       14.85      -12.02     12.02 o 
  -6  11  10       20.86       14.03     16.17 o 
  -5  11  10        0.48       11.74     10.16 o 
  -4  11  10       13.05      -12.45     14.03 o 
  -3  11  10        3.35       12.74     11.31 o 
  -2  11  10       47.39       44.23     15.32 o 
  -1  11  10       19.83       25.33     11.45 o 
   0  11  10       56.75       60.81     15.03 o 
   1  11  10        5.57       22.04     11.16 o 
  -5  12  10        0.35       12.02      9.59 o 
  -4  12  10       17.90       11.74     16.03 o 
  -3  12  10       12.29        0.00     12.88 o 
  -2  12  10        1.72       -1.57     10.16 o 
  -1  12  10        4.16        0.00     12.45 o 
   0  12  10       35.09       15.57     11.23 o 
  -3  13  10        5.98       18.75     11.74 o 
  -2  13  10       61.13       52.39     17.18 o 
  -7   0  11       14.12        7.01     14.17 o 
  -5   0  11       52.70       46.95     16.75 o 
  -3   0  11       32.86       47.09     13.31 o 
  -1   0  11       94.84      150.72     19.90 o 
   1   0  11       18.19       42.65     15.17 o 
  -7   1  11       56.73       82.30     16.46 o 
  -6   1  11       22.65       23.47     12.45 o 
  -5   1  11      117.19      142.42     20.04 o 
  -4   1  11       22.38        7.87     14.89 o 
  -3   1  11      110.00      100.34     19.04 o 
  -2   1  11        0.16      -11.88     11.88 o 
  -1   1  11       24.27       33.49     13.17 o 
   0   1  11       30.60       38.60      8.92 o 
   1   1  11       39.04        6.87     15.60 o 
   2   1  11        1.54       -4.87     11.59 o 
  -7   2  11        3.11        3.44     13.74 o 
  -6   2  11       11.04       18.46     11.45 o 
  -5   2  11       25.50        8.16     14.74 o 
  -4   2  11       15.95       11.02     12.31 o 
  -3   2  11       89.78       87.60     18.03 o 
  -2   2  11       25.02       37.50     14.31 o 
  -1   2  11      105.03       95.04     18.18 o 
   0   2  11        0.34        8.27     14.38 o 
   1   2  11       70.00       60.54     18.46 o 
   2   2  11        0.67       -1.57     11.16 o 
  -7   3  11       50.78       64.70     14.31 o 
  -6   3  11        1.12       10.02      9.16 o 
  -5   3  11       89.10       77.86     19.04 o 
  -4   3  11       25.63       77.58     13.03 o 
  -3   3  11       47.59       48.52     15.89 o 
  -2   3  11        1.32      -11.59     11.59 o 
  -1   3  11        0.24       20.61     11.02 o 
   0   3  11       16.48       14.94      9.49 o 
   1   3  11       57.18       42.51     16.75 o 
   2   3  11        2.92      -12.31     12.31 o 
  -7   4  11       27.66       -1.57     15.89 o 
  -6   4  11        1.86       11.74     12.60 o 
  -5   4  11       30.36       42.37     14.60 o 
  -4   4  11        7.94       -3.01     11.74 o 
  -3   4  11      113.65      147.71     16.60 o 
  -2   4  11       11.84       -4.44     11.02 o 
  -1   4  11       93.97      127.10     19.90 o 
   0   4  11        0.15       -8.07      8.07 o 
   1   4  11      178.48      170.76     25.62 o 
  -6   5  11        2.41       25.62      9.88 o 
  -5   5  11       68.83       90.60     17.18 o 
  -4   5  11        6.67        8.02     12.31 o 
  -3   5  11       43.95       74.71     16.89 o 
  -2   5  11        0.75        7.87     11.59 o 
  -1   5  11        0.90       17.61     10.31 o 
   0   5  11       17.12       -3.43     10.01 o 
   1   5  11        1.40        1.86     14.03 o 
  -6   6  11        0.03       -6.44     12.02 o 
  -5   6  11       20.99       31.78     11.74 o 
  -4   6  11       57.73       45.66     14.74 o 
  -3   6  11      263.31      235.31     25.05 o 
  -2   6  11        6.16        8.02     13.03 o 
  -1   6  11      149.92      140.70     23.33 o 
   0   6  11       20.18       15.16     12.17 o 
   1   6  11      105.99      107.06     18.03 o 
  -6   7  11        1.12       -9.88     13.31 o 
  -5   7  11       19.26       20.32     13.17 o 
  -4   7  11        1.54      -12.60     12.60 o 
  -3   7  11      138.98      150.57     20.18 o 
  -2   7  11       10.81       -1.57     11.16 o 
  -1   7  11        3.98       18.03      9.73 o 
   0   7  11        2.49       -1.57      9.11 o 
  -5   8  11       27.52       31.20     14.60 o 
  -4   8  11        0.35       -1.57     11.59 o 
  -3   8  11       50.00       58.25     16.75 o 
  -2   8  11        0.38      -11.02     12.74 o 
  -1   8  11        5.89       19.90     13.45 o 
   0   8  11       11.61       14.68      9.15 o 
  -4   9  11        4.71       24.19     11.45 o 
  -3   9  11       98.46      110.50     19.47 o 
  -2   9  11       15.36        3.29     14.46 o 
  -1   9  11        0.05       15.17     12.74 o 
  -4   0  12       69.23       96.33     18.03 o 
  -2   0  12       56.93       42.94     19.04 o 
  -4   1  12       10.15       30.34     13.74 o 
  -3   1  12        6.31        0.00     12.45 o 
  -2   1  12       11.78       23.19     13.17 o 
  -1   1  12        0.24        0.00     12.02 o 
  -4   2  12       62.30       73.00     17.89 o 
  -3   2  12        2.82        0.00     14.89 o 
  -2   2  12       55.54       65.70     15.17 o 
  -4   3  12        4.27       -4.87     14.74 o 
  -3   3  12        1.42        1.72     12.31 o 
  -2   3  12       23.34       38.93     14.74 o 
  -3   4  12        0.35      -15.17     15.17 o 
                                                 
